# Supplementary material for: Bis[O-propyl (4-eth­oxy­phen­yl)dithio­phospho­nato-κ2 S,S′]nickel(II)
Source: Acta Crystallogr Sect E Struct Rep Online. 2012 Nov 24;68(Pt 12):m1534. doi: 10.1107/S1600536812047368 (PMC3588777; doi:10.1107/S1600536812047368)
Supplement: Supplementary file 1 [file e-68-m1534-sup1.cif]

##############################################################################
#                                                                            #
# This CIF contains the data in a paper accepted for publication in          #
# Acta Crystallographica Section E. It conforms to the requirements of       #
# Notes for Authors for Acta Crystallographica Section E, and has been       #
# peer reviewed under the auspices of the IUCr Commission on Journals.       #
#                                                                            #
# Full details of the Crystallographic Information File format               #
# are given in the paper "The Crystallographic Information File (CIF):       #
# a New Standard Archive File for Crystallography" by S. R. Hall, F. H.      #
# Allen and I. D. Brown [Acta Cryst. (1991), A47, 655-685].                  #
#                                                                            #
# The current version of the core CIF dictionary is obtainable from          #
# ftp://ftp.iucr.org/pub/cif_core.dic.                                       #
#                                                                            #
# Software is freely available for graphical display of the structure(s)     #
# in this CIF. For information consult the CIF software page                 #
# http://www.iucr.org/resources/cif/software.                                #
#                                                                            #
# This file may be used for bona fide research purposes within the           #
# scientific community so long as proper attribution is given to the journal # 
# article from which it was obtained.                                        #
#                                                                            #
##############################################################################
data_I
_audit_creation_method     SHELXL-97
_chemical_name_systematic
;
Bis[<i>O</i>-propyl
(4-ethoxyphenyl)dithiophosphonato-\k^2^<i>S</i>,<i>S</i>']nickel(II)
;
_chemical_name_common     ?
_chemical_formula_moiety     'C22 H32 Ni O4 P2 S4'
_chemical_formula_sum     'C22 H32 Ni O4 P2 S4'
_chemical_formula_iupac     '[Ni (C11 H16 O2 P S2)2]'
_chemical_formula_weight     609.37
_chemical_melting_point     ?
_symmetry_cell_setting     monoclinic
_symmetry_space_group_name_H-M     'P 21/c'
_symmetry_space_group_name_Hall     '-P 2ybc'
loop_
    _symmetry_equiv_pos_as_xyz
    'x, y, z'
    '-x, y+1/2, -z+1/2'
    '-x, -y, -z'
    'x, -y-1/2, z-1/2'
_cell_length_a     9.4227(2)
_cell_length_b     15.6479(3)
_cell_length_c     9.5281(2)
_cell_angle_alpha     90.00
_cell_angle_beta     102.8780(10)
_cell_angle_gamma     90.00
_cell_volume     1369.54(5)
_cell_formula_units_Z     2
_cell_measurement_reflns_used     32798
_cell_measurement_theta_min     2.22
_cell_measurement_theta_max     28.79
_cell_measurement_temperature     173(2)
_exptl_crystal_description     block
_exptl_crystal_colour     purple
_exptl_crystal_size_max     0.40
_exptl_crystal_size_mid     0.34
_exptl_crystal_size_min     0.11
_exptl_crystal_density_diffrn     1.478
_exptl_crystal_density_meas     ?
_exptl_crystal_density_method     'not measured'
_exptl_crystal_F_000     636
_exptl_absorpt_coefficient_mu     1.157
_exptl_absorpt_correction_type     multi-scan
_exptl_absorpt_process_details     '(SADABS; Bruker, 2008)'
_exptl_absorpt_correction_T_min     0.6547
_exptl_absorpt_correction_T_max     0.8833
_exptl_special_details     ?
_diffrn_ambient_temperature     173(2)
_diffrn_radiation_type     MoK\a
_diffrn_radiation_wavelength     0.71073
_diffrn_radiation_source     'fine-focus sealed tube'
_diffrn_radiation_monochromator     graphite
_diffrn_measurement_device_type     'Bruker APEXII CCD'
_diffrn_measurement_method     '\f and \w scans'
_diffrn_detector_area_resol_mean     ?
_diffrn_reflns_number     32798
_diffrn_reflns_av_R_equivalents     0.0199
_diffrn_reflns_av_sigmaI/netI     0.0082
_diffrn_reflns_theta_min     2.22
_diffrn_reflns_theta_max     28.49
_diffrn_reflns_theta_full     28.49
_diffrn_measured_fraction_theta_max     0.995
_diffrn_measured_fraction_theta_full     0.995
_diffrn_reflns_limit_h_min     -12
_diffrn_reflns_limit_h_max     12
_diffrn_reflns_limit_k_min     -20
_diffrn_reflns_limit_k_max     20
_diffrn_reflns_limit_l_min     -12
_diffrn_reflns_limit_l_max     12
_diffrn_standards_number     0
_diffrn_standards_interval_count     0
_diffrn_standards_interval_time     0
_diffrn_standards_decay_%     0
_refine_special_details
;
Refinement of <i>F</i>^2^ against ALL reflections. The weighted <i>R</i>-factor
<i>wR</i> and goodness of fit <i>S</i> are based on <i>F</i>^2^, conventional
<i>R</i>-factors <i>R</i> are based on <i>F</i>, with <i>F</i> set to zero for
negative <i>F</i>^2^. The threshold expression of <i>F</i>^2^ >
\s(<i>F</i>^2^) is used only for calculating <i>R</i>-factors(gt) <i>etc</i>.
and is not relevant to the choice of reflections for refinement.
<i>R</i>-factors based on <i>F</i>^2^ are statistically about twice as large
as those based on <i>F</i>, and <i>R</i>- factors based on ALL data will be
even larger.
;
_reflns_number_total     3446
_reflns_number_gt     3335
_reflns_threshold_expression     I>2\s(I)
_refine_ls_structure_factor_coef     Fsqd
_refine_ls_matrix_type     full
_refine_ls_R_factor_all     0.0193
_refine_ls_R_factor_gt     0.0186
_refine_ls_wR_factor_gt     0.0522
_refine_ls_wR_factor_ref     0.0529
_refine_ls_goodness_of_fit_ref     1.085
_refine_ls_restrained_S_all     1.085
_refine_ls_number_reflns     3446
_refine_ls_number_parameters     153
_refine_ls_number_restraints     0
_refine_ls_hydrogen_treatment     constr
_refine_ls_weighting_scheme     calc
_refine_ls_weighting_details
         'calc w=1/[\s^2^(Fo^2^)+(0.0288P)^2^+0.5042P] where P=(Fo^2^+2Fc^2^)/3'
_atom_sites_solution_hydrogens     geom
_atom_sites_solution_primary     direct
_atom_sites_solution_secondary     difmap
_refine_ls_shift/su_max     0.001
_refine_ls_shift/su_mean     0.000
_refine_diff_density_max     0.350
_refine_diff_density_min     -0.387
_refine_ls_extinction_method     none
_refine_ls_extinction_coef     ?
loop_
    _atom_type_symbol
    _atom_type_description
    _atom_type_scat_dispersion_real
    _atom_type_scat_dispersion_imag
    _atom_type_scat_source
    'C' 'C' 0.0033 0.0016
                         'International Tables Vol C Tables 4.2.6.8 and 6.1.1.4'
    'H' 'H' 0.0000 0.0000
                         'International Tables Vol C Tables 4.2.6.8 and 6.1.1.4'
    'O' 'O' 0.0106 0.0060
                         'International Tables Vol C Tables 4.2.6.8 and 6.1.1.4'
    'P' 'P' 0.1023 0.0942
                         'International Tables Vol C Tables 4.2.6.8 and 6.1.1.4'
    'S' 'S' 0.1246 0.1234
                         'International Tables Vol C Tables 4.2.6.8 and 6.1.1.4'
    'Ni' 'Ni' 0.3393 1.1124
                         'International Tables Vol C Tables 4.2.6.8 and 6.1.1.4'
_computing_data_collection     'APEX2 (Bruker, 2008)'
_computing_cell_refinement     'SAINT-Plus (Bruker, 2008)'
_computing_data_reduction     'SAINT-Plus and XPREP (Bruker, 2008)'
_computing_structure_solution     'SHELXS97 (Sheldrick, 2008)'
_computing_structure_refinement     'SHELXL97 (Sheldrick, 2008)'
_computing_molecular_graphics     'SHELXTL (Sheldrick, 2008)'
_computing_publication_material     'SHELXL97 (Sheldrick, 2008)'
loop_
    _atom_site_type_symbol
    _atom_site_label
    _atom_site_fract_x
    _atom_site_fract_y
    _atom_site_fract_z
    _atom_site_U_iso_or_equiv
    _atom_site_adp_type
    _atom_site_calc_flag
    _atom_site_refinement_flags
    _atom_site_occupancy
    _atom_site_symmetry_multiplicity
    _atom_site_disorder_assembly
    _atom_site_disorder_group
    C C1 0.29971(11) -0.07749(6) 0.10196(10) 0.01471(18) Uani d . 1 1 . .
    C C2 0.31929(11) -0.15981(7) 0.15941(11) 0.01713(19) Uani d . 1 1 . .
    H H2 0.3857 -0.1688 0.2490 0.021 Uiso calc R 1 1 . .
    C C3 0.24319(11) -0.22889(7) 0.08761(11) 0.01787(19) Uani d . 1 1 . .
    H H3 0.2576 -0.2847 0.1275 0.021 Uiso calc R 1 1 . .
    C C4 0.14523(11) -0.21525(7) -0.04391(11) 0.01670(19) Uani d . 1 1 . .
    C C5 0.12225(11) -0.13257(7) -0.10066(11) 0.0193(2) Uani d . 1 1 . .
    H H5 0.0537 -0.1233 -0.1889 0.023 Uiso calc R 1 1 . .
    C C6 0.19899(11) -0.06433(7) -0.02877(11) 0.01805(19) Uani d . 1 1 . .
    H H6 0.1835 -0.0084 -0.0680 0.022 Uiso calc R 1 1 . .
    C C7 0.08205(13) -0.36349(7) -0.07133(13) 0.0237(2) Uani d . 1 1 . .
    H H7A 0.0514 -0.3672 0.0214 0.028 Uiso calc R 1 1 . .
    H H7B 0.1845 -0.3826 -0.0560 0.028 Uiso calc R 1 1 . .
    C C8 -0.01499(13) -0.41831(8) -0.18383(15) 0.0293(3) Uani d . 1 1 . .
    H H8A -0.1153 -0.3973 -0.2004 0.044 Uiso calc R 1 1 . .
    H H8B -0.0113 -0.4776 -0.1501 0.044 Uiso calc R 1 1 . .
    H H8C 0.0187 -0.4156 -0.2739 0.044 Uiso calc R 1 1 . .
    C C9 0.45560(11) 0.16125(6) 0.09836(11) 0.01833(19) Uani d . 1 1 . .
    H H9A 0.5607 0.1608 0.0983 0.022 Uiso calc R 1 1 . .
    H H9B 0.4439 0.1817 0.1935 0.022 Uiso calc R 1 1 . .
    C C10 0.37431(12) 0.21896(7) -0.01933(13) 0.0217(2) Uani d . 1 1 . .
    H H10A 0.3759 0.1934 -0.1140 0.026 Uiso calc R 1 1 . .
    H H10B 0.4247 0.2748 -0.0132 0.026 Uiso calc R 1 1 . .
    C C11 0.21705(14) 0.23324(9) -0.00963(17) 0.0339(3) Uani d . 1 1 . .
    H H11A 0.1684 0.1779 -0.0093 0.051 Uiso calc R 1 1 . .
    H H11B 0.1666 0.2668 -0.0927 0.051 Uiso calc R 1 1 . .
    H H11C 0.2149 0.2642 0.0793 0.051 Uiso calc R 1 1 . .
    O O1 0.06717(8) -0.27749(5) -0.12533(8) 0.02031(15) Uani d . 1 1 . .
    O O2 0.39444(8) 0.07533(5) 0.06998(8) 0.01738(15) Uani d . 1 1 . .
    P P1 0.39744(3) 0.010268(16) 0.19771(3) 0.01352(6) Uani d . 1 1 . .
    S S2 0.30614(3) 0.057093(16) 0.35296(3) 0.01596(6) Uani d . 1 1 . .
    S S4 0.40325(3) 0.020730(18) 0.69008(3) 0.01702(6) Uani d . 1 1 . .
    Ni Ni1 0.5000 0.0000 0.5000 0.01246(5) Uani d S 1 2 . .
loop_
    _atom_site_aniso_label
    _atom_site_aniso_U_11
    _atom_site_aniso_U_22
    _atom_site_aniso_U_33
    _atom_site_aniso_U_12
    _atom_site_aniso_U_13
    _atom_site_aniso_U_23
    C1 0.0179(4) 0.0127(4) 0.0136(4) -0.0006(3) 0.0037(3) -0.0009(3)
    C2 0.0203(4) 0.0160(5) 0.0145(4) 0.0006(4) 0.0025(3) 0.0016(4)
    C3 0.0214(5) 0.0135(4) 0.0188(5) -0.0003(4) 0.0049(4) 0.0014(4)
    C4 0.0166(4) 0.0159(5) 0.0185(4) -0.0024(4) 0.0058(4) -0.0034(4)
    C5 0.0198(5) 0.0195(5) 0.0167(5) -0.0009(4) -0.0003(4) 0.0002(4)
    C6 0.0218(5) 0.0142(4) 0.0169(5) 0.0003(4) 0.0016(4) 0.0017(3)
    C7 0.0246(5) 0.0148(5) 0.0315(6) -0.0027(4) 0.0060(4) -0.0044(4)
    C8 0.0228(5) 0.0204(5) 0.0436(7) -0.0046(4) 0.0050(5) -0.0106(5)
    C9 0.0231(5) 0.0132(4) 0.0191(5) -0.0042(4) 0.0054(4) -0.0005(4)
    C10 0.0220(5) 0.0158(5) 0.0283(5) 0.0011(4) 0.0079(4) 0.0049(4)
    C11 0.0239(6) 0.0256(6) 0.0537(8) 0.0051(5) 0.0119(5) 0.0057(6)
    O1 0.0216(4) 0.0159(3) 0.0225(4) -0.0040(3) 0.0029(3) -0.0041(3)
    O2 0.0258(4) 0.0121(3) 0.0136(3) -0.0032(3) 0.0030(3) 0.0007(3)
    P1 0.01689(12) 0.01224(12) 0.01123(12) -0.00026(8) 0.00272(9) 0.00008(8)
    S2 0.01740(12) 0.01656(12) 0.01382(11) 0.00237(8) 0.00325(9) -0.00129(8)
    S4 0.01565(11) 0.02265(13) 0.01304(12) 0.00131(9) 0.00382(9) -0.00118(9)
    Ni1 0.01398(9) 0.01286(9) 0.01053(9) -0.00043(6) 0.00272(7) -0.00086(6)
_geom_special_details
;
All e.s.d.'s (except the e.s.d. in the dihedral angle between two l.s. planes)
are estimated using the full covariance matrix. The cell e.s.d.'s are taken
into account individually in the estimation of e.s.d.'s in distances, angles
and torsion angles; correlations between e.s.d.'s in cell parameters are only
used when they are defined by crystal symmetry. An approximate (isotropic)
treatment of cell e.s.d.'s is used for estimating e.s.d.'s involving l.s.
planes.
;
loop_
    _geom_bond_atom_site_label_1
    _geom_bond_atom_site_label_2
    _geom_bond_site_symmetry_2
    _geom_bond_distance
    _geom_bond_publ_flag
    C1 C2 . 1.3957(14) ?
    C1 C6 . 1.4028(13) ?
    C1 P1 . 1.7865(10) ?
    C2 C3 . 1.3899(14) ?
    C2 H2 . 0.9500 ?
    C3 C4 . 1.3973(14) ?
    C3 H3 . 0.9500 ?
    C4 O1 . 1.3554(12) ?
    C4 C5 . 1.4004(14) ?
    C5 C6 . 1.3825(14) ?
    C5 H5 . 0.9500 ?
    C6 H6 . 0.9500 ?
    C7 O1 . 1.4364(13) ?
    C7 C8 . 1.5113(16) ?
    C7 H7A . 0.9900 ?
    C7 H7B . 0.9900 ?
    C8 H8A . 0.9800 ?
    C8 H8B . 0.9800 ?
    C8 H8C . 0.9800 ?
    C9 O2 . 1.4640(12) ?
    C9 C10 . 1.5089(14) ?
    C9 H9A . 0.9900 ?
    C9 H9B . 0.9900 ?
    C10 C11 . 1.5216(16) ?
    C10 H10A . 0.9900 ?
    C10 H10B . 0.9900 ?
    C11 H11A . 0.9800 ?
    C11 H11B . 0.9800 ?
    C11 H11C . 0.9800 ?
    O2 P1 . 1.5822(7) ?
    P1 S4 3_656 2.0026(4) ?
    P1 S2 . 2.0081(3) ?
    P1 Ni1 . 2.8310(3) ?
    S2 Ni1 . 2.2264(2) ?
    S4 P1 3_656 2.0026(4) ?
    S4 Ni1 . 2.2254(2) ?
    Ni1 S4 3_656 2.2254(2) ?
    Ni1 S2 3_656 2.2264(2) ?
    Ni1 P1 3_656 2.8310(3) ?
loop_
    _geom_angle_atom_site_label_1
    _geom_angle_atom_site_label_2
    _geom_angle_atom_site_label_3
    _geom_angle_site_symmetry_1
    _geom_angle_site_symmetry_3
    _geom_angle
    _geom_angle_publ_flag
    C2 C1 C6 . . 119.20(9) ?
    C2 C1 P1 . . 120.07(7) ?
    C6 C1 P1 . . 120.69(8) ?
    C3 C2 C1 . . 121.07(9) ?
    C3 C2 H2 . . 119.5 ?
    C1 C2 H2 . . 119.5 ?
    C2 C3 C4 . . 119.20(9) ?
    C2 C3 H3 . . 120.4 ?
    C4 C3 H3 . . 120.4 ?
    O1 C4 C3 . . 124.71(9) ?
    O1 C4 C5 . . 115.18(9) ?
    C3 C4 C5 . . 120.12(9) ?
    C6 C5 C4 . . 120.23(9) ?
    C6 C5 H5 . . 119.9 ?
    C4 C5 H5 . . 119.9 ?
    C5 C6 C1 . . 120.15(9) ?
    C5 C6 H6 . . 119.9 ?
    C1 C6 H6 . . 119.9 ?
    O1 C7 C8 . . 106.40(10) ?
    O1 C7 H7A . . 110.4 ?
    C8 C7 H7A . . 110.4 ?
    O1 C7 H7B . . 110.4 ?
    C8 C7 H7B . . 110.4 ?
    H7A C7 H7B . . 108.6 ?
    C7 C8 H8A . . 109.5 ?
    C7 C8 H8B . . 109.5 ?
    H8A C8 H8B . . 109.5 ?
    C7 C8 H8C . . 109.5 ?
    H8A C8 H8C . . 109.5 ?
    H8B C8 H8C . . 109.5 ?
    O2 C9 C10 . . 107.37(8) ?
    O2 C9 H9A . . 110.2 ?
    C10 C9 H9A . . 110.2 ?
    O2 C9 H9B . . 110.2 ?
    C10 C9 H9B . . 110.2 ?
    H9A C9 H9B . . 108.5 ?
    C9 C10 C11 . . 112.50(10) ?
    C9 C10 H10A . . 109.1 ?
    C11 C10 H10A . . 109.1 ?
    C9 C10 H10B . . 109.1 ?
    C11 C10 H10B . . 109.1 ?
    H10A C10 H10B . . 107.8 ?
    C10 C11 H11A . . 109.5 ?
    C10 C11 H11B . . 109.5 ?
    H11A C11 H11B . . 109.5 ?
    C10 C11 H11C . . 109.5 ?
    H11A C11 H11C . . 109.5 ?
    H11B C11 H11C . . 109.5 ?
    C4 O1 C7 . . 118.10(8) ?
    C9 O2 P1 . . 120.67(6) ?
    O2 P1 C1 . . 100.55(4) ?
    O2 P1 S4 . 3_656 114.86(3) ?
    C1 P1 S4 . 3_656 113.69(3) ?
    O2 P1 S2 . . 113.25(3) ?
    C1 P1 S2 . . 113.57(3) ?
    S4 P1 S2 3_656 . 101.530(15) ?
    O2 P1 Ni1 . . 139.70(3) ?
    C1 P1 Ni1 . . 119.74(3) ?
    S4 P1 Ni1 3_656 . 51.409(9) ?
    S2 P1 Ni1 . . 51.421(9) ?
    P1 S2 Ni1 . . 83.742(11) ?
    P1 S4 Ni1 3_656 . 83.894(11) ?
    S4 Ni1 S4 3_656 . 180.0 ?
    S4 Ni1 S2 3_656 3_656 91.498(9) ?
    S4 Ni1 S2 . 3_656 88.502(9) ?
    S4 Ni1 S2 3_656 . 88.502(9) ?
    S4 Ni1 S2 . . 91.498(9) ?
    S2 Ni1 S2 3_656 . 180.0 ?
    S4 Ni1 P1 3_656 3_656 135.304(8) ?
    S4 Ni1 P1 . 3_656 44.696(8) ?
    S2 Ni1 P1 3_656 3_656 44.837(8) ?
    S2 Ni1 P1 . 3_656 135.163(8) ?
    S4 Ni1 P1 3_656 . 44.696(8) ?
    S4 Ni1 P1 . . 135.304(8) ?
    S2 Ni1 P1 3_656 . 135.163(8) ?
    S2 Ni1 P1 . . 44.837(8) ?
    P1 Ni1 P1 3_656 . 180.0 ?
loop_
    _geom_torsion_atom_site_label_1
    _geom_torsion_atom_site_label_2
    _geom_torsion_atom_site_label_3
    _geom_torsion_atom_site_label_4
    _geom_torsion_site_symmetry_1
    _geom_torsion_site_symmetry_2
    _geom_torsion_site_symmetry_3
    _geom_torsion_site_symmetry_4
    _geom_torsion
    _geom_torsion_publ_flag
    C6 C1 C2 C3 . . . . 1.47(15) ?
    C1 C2 C3 C4 . . . . -0.24(15) ?
    C2 C3 C4 C5 . . . . -1.32(15) ?
    C3 C4 C5 C6 . . . . 1.64(16) ?
    C4 C5 C6 C1 . . . . -0.40(16) ?
    C2 C1 C6 C5 . . . . -1.14(15) ?
    O2 C9 C10 C11 . . . . 68.95(12) ?
    C3 C4 O1 C7 . . . . 2.04(15) ?
    C10 C9 O2 P1 . . . . -151.82(7) ?
    C9 O2 P1 C1 . . . . 176.20(7) ?
    C9 O2 P1 S4 . . . 3_656 -61.34(8) ?
    C9 O2 P1 S2 . . . . 54.69(8) ?
    C9 O2 P1 Ni1 . . . . -2.44(10) ?
    C2 C1 P1 O2 . . . . 156.81(8) ?
    C6 C1 P1 O2 . . . . -25.43(9) ?
    C2 C1 P1 S4 . . . 3_656 33.54(9) ?
    C6 C1 P1 S4 . . . 3_656 -148.71(7) ?
    C2 C1 P1 S2 . . . . -81.91(8) ?
    C6 C1 P1 S2 . . . . 95.85(8) ?
    C2 C1 P1 Ni1 . . . . -24.20(10) ?
    C6 C1 P1 Ni1 . . . . 153.56(7) ?
    O2 P1 S2 Ni1 . . . . -135.98(3) ?
    C1 P1 S2 Ni1 . . . . 110.14(4) ?
    S4 P1 S2 Ni1 3_656 . . . -12.297(14) ?
    P1 S4 Ni1 S2 3_656 . . 3_656 10.854(12) ?
    P1 S4 Ni1 S2 3_656 . . . -169.146(12) ?
    P1 S2 Ni1 S4 . . . 3_656 10.827(12) ?
    P1 S2 Ni1 S4 . . . . -169.173(12) ?
    O2 P1 Ni1 S4 . . . 3_656 -83.72(5) ?
    C1 P1 Ni1 S4 . . . 3_656 97.82(4) ?
    S2 P1 Ni1 S4 . . . 3_656 -164.515(17) ?
    O2 P1 Ni1 S4 . . . . 96.28(5) ?
    C1 P1 Ni1 S4 . . . . -82.18(4) ?
    S2 P1 Ni1 S4 . . . . 15.485(17) ?
    O2 P1 Ni1 S2 . . . 3_656 -99.21(5) ?
    C1 P1 Ni1 S2 . . . 3_656 82.33(4) ?
    S4 P1 Ni1 S2 3_656 . . 3_656 -15.485(17) ?
    O2 P1 Ni1 S2 . . . . 80.79(5) ?
    C1 P1 Ni1 S2 . . . . -97.67(4) ?
    S4 P1 Ni1 S2 3_656 . . . 164.515(17) ?
_iucr_refine_instructions_details
;
TITL 12bo_wvz_ss4_0ma in P2(1)/c
CELL  0.71073   9.4227  15.6479   9.5281   90.000  102.878   90.000
ZERR     2.00   0.0002   0.0003   0.0002    0.000    0.001    0.000
LATT   1
SYMM  - X, 1/2 + Y, 1/2 - Z
SFAC  C    H    O    P    S    NI
UNIT  44   64   8    4    8    2
MERG   2
FMAP   2
PLAN   20
SIZE     0.11   0.34   0.40
ACTA
HTAB    2.00000
BOND
BOND   $H
CONF
WGHT     0.02880     0.50420
L.S.   4
TEMP  -100.00
FVAR     0.18132
MOLE    1
C1    1    0.299709   -0.077488    0.101962    11.00000    0.01791    0.01272 =
        0.01361   -0.00093    0.00374   -0.00056
C2    1    0.319288   -0.159809    0.159409    11.00000    0.02032    0.01598 =
        0.01445    0.00161    0.00248    0.00064
AFIX   43
H2    2    0.385710   -0.168774    0.249042    11.00000   -1.20000
AFIX    0
C3    1    0.243188   -0.228885    0.087613    11.00000    0.02140    0.01354 =
        0.01884    0.00136    0.00486   -0.00033
AFIX   43
H3    2    0.257602   -0.284698    0.127483    11.00000   -1.20000
AFIX    0
C4    1    0.145228   -0.215249   -0.043913    11.00000    0.01659    0.01592 =
        0.01849   -0.00341    0.00582   -0.00236
C5    1    0.122247   -0.132568   -0.100664    11.00000    0.01976    0.01946 =
        0.01675    0.00020   -0.00027   -0.00086
AFIX   43
H5    2    0.053687   -0.123333   -0.188867    11.00000   -1.20000
AFIX    0
C6    1    0.198992   -0.064334   -0.028774    11.00000    0.02182    0.01420 =
        0.01687    0.00173    0.00161    0.00031
AFIX   43
H6    2    0.183482   -0.008410   -0.068003    11.00000   -1.20000
AFIX    0
C7    1    0.082046   -0.363492   -0.071331    11.00000    0.02463    0.01483 =
        0.03152   -0.00442    0.00596   -0.00267
AFIX   23
H7A   2    0.051446   -0.367163    0.021369    11.00000   -1.20000
H7B   2    0.184527   -0.382569   -0.056038    11.00000   -1.20000
AFIX    0
C8    1   -0.014992   -0.418310   -0.183827    11.00000    0.02275    0.02041 =
        0.04356   -0.01060    0.00495   -0.00456
AFIX  137
H8A   2   -0.115334   -0.397303   -0.200389    11.00000   -1.50000
H8B   2   -0.011253   -0.477616   -0.150148    11.00000   -1.50000
H8C   2    0.018685   -0.415557   -0.273895    11.00000   -1.50000
AFIX    0
C9    1    0.455598    0.161250    0.098363    11.00000    0.02305    0.01319 =
        0.01907   -0.00054    0.00536   -0.00419
AFIX   23
H9A   2    0.560652    0.160804    0.098328    11.00000   -1.20000
H9B   2    0.443946    0.181657    0.193501    11.00000   -1.20000
AFIX    0
C10   1    0.374312    0.218959   -0.019329    11.00000    0.02196    0.01580 =
        0.02828    0.00487    0.00789    0.00106
AFIX   23
H10A  2    0.375874    0.193389   -0.114012    11.00000   -1.20000
H10B  2    0.424673    0.274813   -0.013188    11.00000   -1.20000
AFIX    0
C11   1    0.217051    0.233242   -0.009627    11.00000    0.02390    0.02562 =
        0.05373    0.00572    0.01187    0.00513
AFIX  137
H11A  2    0.168376    0.177922   -0.009265    11.00000   -1.50000
H11B  2    0.166612    0.266824   -0.092666    11.00000   -1.50000
H11C  2    0.214881    0.264179    0.079299    11.00000   -1.50000
AFIX    0
O1    3    0.067167   -0.277493   -0.125332    11.00000    0.02161    0.01586 =
        0.02250   -0.00413    0.00289   -0.00399
O2    3    0.394436    0.075334    0.069977    11.00000    0.02575    0.01215 =
        0.01359    0.00071    0.00302   -0.00322
P1    4    0.397442    0.010268    0.197711    11.00000    0.01689    0.01224 =
        0.01123    0.00008    0.00272   -0.00026
S2    5    0.306138    0.057094    0.352962    11.00000    0.01740    0.01656 =
        0.01382   -0.00129    0.00325    0.00237
S4    5    0.403249    0.020730    0.690083    11.00000    0.01565    0.02265 =
        0.01304   -0.00118    0.00382    0.00131
NI1   6    0.500000    0.000000    0.500000    10.50000    0.01398    0.01286 =
        0.01053   -0.00086    0.00272   -0.00043
HKLF 4
END
;
data_global
_journal_date_recd_electronic     2012-11-04
_journal_date_accepted     2012-11-18
_journal_name_full     'Acta Crystallographica, Section E'
_journal_year     2012
_journal_volume     68
_journal_issue     12
_journal_page_first     m1534
_journal_page_last     m1534
_journal_paper_category     QM
_journal_paper_doi     10.1107/S1600536812047368
_journal_coeditor_code     FJ2606
_publ_contact_author_name     'Werner E. Van Zyl'
_publ_contact_author_address
;
School of Chemistry and Physics, University of KwaZulu-Natal,
Westville Campus, Private Bag X54001, Durban 4000, South Africa
;
_publ_contact_author_email     'vanzylw@ukzn.ac.za'
_publ_contact_author_fax     '27312603091'
_publ_contact_author_phone     '27312603188'
_publ_section_title
;
Bis[<i>O</i>-propyl
(4-ethoxyphenyl)dithiophosphonato-\k^2^<i>S</i>,<i>S</i>']nickel(II)
;
loop_
    _publ_author_name
    _publ_author_footnote
    _publ_author_address
    'Sewpersad, Shirveen' .
;
School of Chemistry and Physics, University of KwaZulu-Natal, Westville Campus,
Private Bag X54001, Durban 4000, South Africa
;
    'Omondi, Bernard' .
;
School of Chemistry and Physics, University of KwaZulu-Natal, Westville Campus,
Private Bag X54001, Durban 4000, South Africa
;
    'Van Zyl, Werner E.' .
;
School of Chemistry and Physics, University of KwaZulu-Natal, Westville Campus,
Private Bag X54001, Durban 4000, South Africa
;
