# Supplementary material for: Bis[O-propyl (4-eth­oxy­phen­yl)dithio­phospho­nato-κ2 S,S′]nickel(II)
Source: Acta Crystallogr Sect E Struct Rep Online. 2012 Nov 24;68(Pt 12):m1534. doi: 10.1107/S1600536812047368 (PMC3588777; doi:10.1107/S1600536812047368)
Supplement: Supplementary file 2 [file e-68-m1534-Isup2.hkl]

#
# h,k,l, Fc-squared, Fo-squared, sigma(Fo-squared) and status flag
#
data_I
_shelx_title ' 12bo_wvz_ss4_0ma in P2(1)/c'
_shelx_refln_list_code          4
_shelx_F_calc_maximum      175.44
_exptl_crystal_F_000       636.00
_reflns_d_resolution_high  0.7450
 
loop_
 _symmetry_equiv_pos_as_xyz
 'x, y, z'
 '-x, y+1/2, -z+1/2'
 '-x, -y, -z'
 'x, -y-1/2, z-1/2'
 
_cell_length_a     9.4227
_cell_length_b    15.6479
_cell_length_c     9.5281
_cell_angle_alpha  90.000
_cell_angle_beta  102.878
_cell_angle_gamma  90.000
 
_shelx_F_squared_multiplier     1.000
 
loop_
 _refln_index_h
 _refln_index_k
 _refln_index_l
 _refln_F_squared_calc
 _refln_F_squared_meas
 _refln_F_squared_sigma
 _refln_observed_status
   1   0   0    16750.38    12907.20     72.96 o
   2   0   0     1085.24     1078.37      5.74 o
   3   0   0      910.24      957.00      5.00 o
   4   0   0     1126.28     1215.97      6.81 o
   5   0   0      133.69      139.75      1.28 o
   6   0   0      208.53      181.57      1.53 o
   7   0   0        3.70        3.08      0.44 o
   8   0   0      159.89      156.39      1.65 o
   9   0   0     2484.36     2500.06     18.36 o
  10   0   0     5780.93     6025.29     47.89 o
  11   0   0     3076.82     3156.11     33.48 o
  12   0   0       79.79       85.39      2.29 o
   1   1   0      521.24      532.51      2.07 o
   2   1   0    11054.68    10745.33    115.45 o
   3   1   0        0.10        1.82      0.22 o
   4   1   0     2360.60     2577.85     10.43 o
   5   1   0       45.14       40.36      0.48 o
   6   1   0      168.26      186.45      1.10 o
   7   1   0        0.51        1.07      0.30 o
   8   1   0       34.40       39.52      0.66 o
   9   1   0        5.10        6.18      0.68 o
  10   1   0        0.11       -0.63      0.81 o
  11   1   0      344.77      363.08      3.40 o
  12   1   0        6.04        3.42      0.92 o
   0   2   0    14451.54    11476.56    180.01 o
   1   2   0    27492.28    21801.05    133.74 o
   2   2   0     4701.13     4893.89     18.54 o
   3   2   0     1017.28     1126.73      4.27 o
   4   2   0       52.13       49.08      0.52 o
   5   2   0      219.39      229.40      1.27 o
   6   2   0      189.86      210.77      1.26 o
   7   2   0      314.85      274.89      1.59 o
   8   2   0      329.03      353.10      2.04 o
   9   2   0     2810.17     2808.02     14.53 o
  10   2   0     6821.25     6856.56     38.95 o
  11   2   0     1821.10     1886.58     13.73 o
  12   2   0      258.89      272.79      3.46 o
   1   3   0     1088.26     1104.03      5.04 o
   2   3   0     3193.46     3284.85     12.62 o
   3   3   0     1585.63     1770.48      7.09 o
   4   3   0      791.14      785.23      3.47 o
   5   3   0      127.85      125.12      0.80 o
   6   3   0       68.27       61.47      0.61 o
   7   3   0       27.06       40.78      0.60 o
   8   3   0     1230.20     1194.09      6.07 o
   9   3   0      118.67      117.86      1.24 o
  10   3   0       37.53       42.49      2.06 o
  11   3   0        1.87        1.12      0.79 o
  12   3   0      517.97      530.89      5.60 o
   0   4   0    20173.75    16397.68    210.22 o
   1   4   0    14114.16    13266.95    230.64 o
   2   4   0      826.24      843.97      3.41 o
   3   4   0      820.89      875.06      3.51 o
   4   4   0        7.87       10.17      0.43 o
   5   4   0     1727.89     1787.01      8.25 o
   6   4   0      345.97      343.63      1.85 o
   7   4   0      644.33      685.55      3.58 o
   8   4   0     1438.44     1457.01      7.49 o
   9   4   0     3252.58     3270.54     18.14 o
  10   4   0     1602.65     1649.17     10.98 o
  11   4   0     1726.63     1793.82     13.10 o
  12   4   0      413.05      418.14      5.90 o
   1   5   0     6497.85     6693.81     32.89 o
   2   5   0     6593.70     6744.76     28.69 o
   3   5   0     1868.79     2060.78      8.88 o
   4   5   0      606.79      634.16      2.91 o
   5   5   0      586.26      617.53      2.96 o
   6   5   0        1.29        0.92      0.28 o
   7   5   0      289.48      287.98      1.78 o
   8   5   0      710.57      712.43      4.08 o
   9   5   0     1098.09     1112.78      6.54 o
  10   5   0      228.05      224.04      2.15 o
  11   5   0      618.74      632.32      5.19 o
   0   6   0      818.59      756.34      5.20 o
   1   6   0    12731.08    12909.83     65.65 o
   2   6   0     9607.55     9914.71     47.33 o
   3   6   0     2867.92     3043.77     13.69 o
   4   6   0      368.53      393.13      1.94 o
   5   6   0        1.89        0.50      0.25 o
   6   6   0       41.86       40.91      0.57 o
   7   6   0      256.27      266.92      1.79 o
   8   6   0     1186.97     1184.15      6.67 o
   9   6   0     1229.33     1249.74      8.05 o
  10   6   0      580.18      575.38      4.45 o
  11   6   0      521.55      536.88      5.02 o
   1   7   0     2085.67     2138.49     10.91 o
   2   7   0     1857.38     1844.57      8.97 o
   3   7   0     1838.76     1922.60      9.09 o
   4   7   0        0.30        2.40      0.35 o
   5   7   0      134.82      138.02      0.95 o
   6   7   0       82.08       71.43      0.72 o
   7   7   0      325.14      330.38      2.17 o
   8   7   0      768.24      798.20      5.00 o
   9   7   0      450.89      444.92      3.30 o
  10   7   0        0.27       -0.37      0.62 o
  11   7   0       84.47       90.57      1.59 o
   0   8   0     1896.90     1848.92     18.43 o
   1   8   0     1044.09      913.47      4.65 o
   2   8   0     5671.45     5837.89     28.27 o
   3   8   0     3998.39     4039.53     19.65 o
   4   8   0       32.62       29.72      0.68 o
   5   8   0      260.95      238.94      1.42 o
   6   8   0      680.71      663.49      3.65 o
   7   8   0     1470.02     1454.05      8.61 o
   8   8   0     2825.90     2810.80     16.24 o
   9   8   0     1072.97     1066.65      7.55 o
  10   8   0      174.66      175.48      2.00 o
  11   8   0      406.10      414.17      3.89 o
   1   9   0      281.39      278.62      1.57 o
   2   9   0     1603.65     1558.92      8.90 o
   3   9   0       76.17       45.14      0.51 o
   4   9   0     1315.56     1332.35      6.49 o
   5   9   0        8.54        9.75      0.34 o
   6   9   0      137.59      133.20      1.11 o
   7   9   0      289.10      295.39      2.25 o
   8   9   0      581.67      608.06      4.40 o
   9   9   0      341.34      344.24      3.12 o
  10   9   0        0.86        0.75      0.59 o
  11   9   0       89.40       95.58      2.65 o
   0  10   0      450.94      471.92      3.41 o
   1  10   0     1892.72     1813.26      8.67 o
   2  10   0     4574.74     4427.32     23.17 o
   3  10   0     1182.07     1195.44      5.81 o
   4  10   0       33.58       31.88      0.54 o
   5  10   0      739.67      728.58      4.25 o
   6  10   0        2.89        2.70      0.43 o
   7  10   0      430.92      418.46      2.99 o
   8  10   0     2519.37     2518.78     16.80 o
   9  10   0     1595.20     1641.62     11.88 o
  10  10   0      208.21      217.42      2.58 o
   1  11   0      105.86       96.74      0.69 o
   2  11   0     1384.30     1391.96      7.45 o
   3  11   0      682.16      674.96      3.67 o
   4  11   0      780.30      760.84      4.71 o
   5  11   0       13.76       11.86      0.56 o
   6  11   0     1112.25     1122.25      6.99 o
   7  11   0     1032.94     1055.49      7.10 o
   8  11   0      387.61      396.84      3.52 o
   9  11   0      222.41      220.83      2.58 o
  10  11   0        7.34        7.33      0.88 o
   0  12   0     2382.50     2302.54     14.16 o
   1  12   0     4107.91     4111.31     19.93 o
   2  12   0     1520.88     1564.96      9.50 o
   3  12   0      124.64      143.43      1.21 o
   4  12   0      636.85      648.68      4.77 o
   5  12   0      158.14      142.06      1.55 o
   6  12   0      190.67      182.52      1.93 o
   7  12   0      158.27      159.47      1.87 o
   8  12   0      389.60      413.84      3.64 o
   9  12   0      329.49      340.12      3.63 o
  10  12   0      613.05      610.56      5.73 o
   1  13   0      290.06      296.17      2.15 o
   2  13   0       81.30       81.64      0.98 o
   3  13   0     3640.35     3650.37     24.72 o
   4  13   0     2045.34     2036.28     14.64 o
   5  13   0      167.55      168.87      1.82 o
   6  13   0      849.38      842.58      6.43 o
   7  13   0     1580.00     1582.38     12.08 o
   8  13   0      243.50      246.69      2.66 o
   9  13   0        0.01        0.09      0.78 o
   0  14   0     7675.64     7513.44     71.60 o
   1  14   0      611.04      611.01      4.41 o
   2  14   0      426.72      399.26      3.09 o
   3  14   0       54.31       55.29      1.00 o
   4  14   0        2.59        2.16      0.57 o
   5  14   0      239.52      236.20      2.40 o
   6  14   0      178.91      178.78      2.06 o
   7  14   0      229.56      232.77      2.53 o
   8  14   0      242.00      234.02      2.80 o
   9  14   0      546.95      554.07      5.71 o
   1  15   0        5.62        5.27      0.55 o
   2  15   0     1450.74     1413.60     11.04 o
   3  15   0     2289.28     2279.05     16.34 o
   4  15   0     2268.78     2218.72     15.98 o
   5  15   0        0.84        0.23      0.56 o
   6  15   0     1594.24     1597.68     14.05 o
   7  15   0     1400.05     1426.85     11.82 o
   8  15   0      318.52      320.13      3.70 o
   0  16   0      517.56      506.49      8.39 o
   1  16   0      555.02      527.77      5.67 o
   2  16   0        6.16        7.50      0.76 o
   3  16   0      114.75      117.65      1.65 o
   4  16   0      302.09      298.81      4.01 o
   5  16   0      619.63      635.74      8.00 o
   6  16   0      409.21      391.58      4.72 o
   7  16   0       69.13       66.53      1.94 o
   1  17   0      200.83      201.67      3.08 o
   2  17   0      768.12      771.61      7.83 o
   3  17   0      814.19      810.20      7.91 o
   4  17   0      212.95      228.19      4.33 o
   5  17   0        0.03        0.20      0.96 o
   6  17   0      565.30      596.67      6.66 o
   7  17   0      528.36      522.86      6.79 o
   0  18   0     1482.90     1456.97     31.03 o
   1  18   0      622.31      637.94     10.64 o
   2  18   0       15.41       17.45      1.40 o
   3  18   0       84.72       86.90      1.98 o
   4  18   0      416.54      428.01      4.98 o
   5  18   0      749.51      772.81      8.08 o
   6  18   0      505.55      564.83      6.34 o
   1  19   0      231.53      219.16      4.95 o
   2  19   0     1442.57     1462.38     18.14 o
   3  19   0      636.03      628.97      8.72 o
   4  19   0       62.87       58.96      2.40 o
   5  19   0       41.86       39.31      2.24 o
   0  20   0       71.37       71.18      4.26 o
   1  20   0      235.41      247.64      5.38 o
   2  20   0       44.11       49.82      2.34 o
   3  20   0      141.31      140.24      3.39 o
 -12   1   1     1381.49     1422.74     11.25 o
 -11   1   1      926.71      943.22      7.33 o
 -10   1   1      801.05      798.10      5.34 o
  -9   1   1        3.40        5.74      0.49 o
  -8   1   1       96.06       98.44      0.91 o
  -7   1   1     1372.55     1438.61      6.83 o
  -6   1   1     3183.16     3103.26     13.94 o
  -5   1   1     3446.59     3422.86     14.95 o
  -4   1   1      367.51      342.25      1.49 o
  -3   1   1       51.12       56.06      0.56 o
  -2   1   1    16297.70    14089.62     62.64 o
  -1   1   1     6850.80     6859.76     52.84 o
   0   1   1      235.34      245.01      1.54 o
   1   1   1     1378.37     1367.96      5.81 o
   2   1   1       35.00       45.16      0.38 o
   3   1   1      884.90      994.32      3.90 o
   4   1   1     9605.51    10020.77     42.59 o
   5   1   1     5042.97     5065.90     22.29 o
   6   1   1      250.07      259.97      1.49 o
   7   1   1       39.77       40.91      0.55 o
   8   1   1      128.23      131.09      1.08 o
   9   1   1     1336.32     1336.51      7.53 o
  10   1   1      235.37      225.48      1.98 o
  11   1   1       60.31       58.92      1.27 o
  12   1   1       27.88       24.94      1.74 o
 -12   2   1      217.45      217.65      2.60 o
 -11   2   1       46.95       52.69      1.37 o
 -10   2   1      366.72      364.31      2.67 o
  -9   2   1       44.52       40.14      0.77 o
  -8   2   1       19.99       16.98      0.46 o
  -7   2   1      697.32      686.05      3.36 o
  -6   2   1      584.62      629.07      2.99 o
  -5   2   1     1142.81     1154.54      5.07 o
  -4   2   1      158.50      139.92      0.78 o
  -3   2   1     5822.40     6124.05     23.08 o
  -2   2   1       51.86       48.35      0.33 o
  -1   2   1       14.45       20.55      0.18 o
   0   2   1       20.36       17.70      0.21 o
   1   2   1     5028.91     5175.06     22.77 o
   2   2   1      665.73      692.74      2.78 o
   3   2   1      778.70      811.19      3.40 o
   4   2   1      719.56      796.73      3.45 o
   5   2   1       25.29       48.73      0.89 o
   6   2   1      849.30      874.06      4.12 o
   7   2   1       71.31       73.52      0.69 o
   8   2   1      181.77      167.23      1.27 o
   9   2   1       73.36       66.47      1.00 o
  10   2   1      241.63      232.03      2.00 o
  11   2   1      138.42      143.20      1.85 o
 -12   3   1       95.78       98.47      1.74 o
 -11   3   1     1363.26     1386.13     10.90 o
 -10   3   1      303.64      315.63      2.53 o
  -9   3   1      184.93      192.74      1.52 o
  -8   3   1      322.62      330.57      1.94 o
  -7   3   1        8.75        5.62      0.52 o
  -6   3   1     2588.19     2575.32     11.34 o
  -5   3   1      564.99      521.17      2.53 o
  -4   3   1      761.15      724.39      3.21 o
  -3   3   1      822.74      862.91      3.47 o
  -2   3   1      934.94      896.23      3.61 o
  -1   3   1     8936.86     8827.52     83.11 o
   0   3   1    11145.17    10405.18    135.62 o
   1   3   1     7367.72     7541.51     34.56 o
   2   3   1      834.03      891.55      3.76 o
   3   3   1     3139.59     3296.82     13.61 o
   4   3   1     1778.42     1779.08      8.14 o
   5   3   1     3696.97     3816.00     17.37 o
   6   3   1     1529.31     1534.92      7.14 o
   7   3   1      148.90      129.54      0.96 o
   8   3   1     1152.05     1131.95      6.05 o
   9   3   1       64.49       56.91      0.91 o
  10   3   1      190.77      191.24      1.86 o
  11   3   1      107.25      100.24      1.51 o
 -12   4   1       36.84       37.56      1.49 o
 -11   4   1       33.53       32.34      1.13 o
 -10   4   1       45.49       43.55      1.09 o
  -9   4   1      655.09      679.77      4.37 o
  -8   4   1      689.24      691.14      3.75 o
  -7   4   1      285.10      272.60      1.61 o
  -6   4   1        1.31        1.68      0.36 o
  -5   4   1      319.69      290.54      1.52 o
  -4   4   1      343.09      324.61      1.55 o
  -3   4   1      364.95      381.59      1.62 o
  -2   4   1     3534.10     3656.69     15.09 o
  -1   4   1     1173.60     1240.11      5.13 o
   0   4   1      928.30      975.67      4.51 o
   1   4   1     3792.19     4035.52     17.22 o
   2   4   1     1504.87     1569.56      6.48 o
   3   4   1     1998.06     2062.11      8.90 o
   4   4   1     1144.75     1233.36      5.68 o
   5   4   1     1984.89     2012.80      9.05 o
   6   4   1      146.54      120.91      0.91 o
   7   4   1     1079.87     1072.46      5.71 o
   8   4   1      208.68      217.49      1.55 o
   9   4   1      350.51      361.88      2.53 o
  10   4   1      114.64      114.11      1.61 o
  11   4   1      417.88      426.66      3.57 o
 -12   5   1      124.55      135.05      5.09 o
 -11   5   1      276.92      278.37      2.79 o
 -10   5   1      782.20      795.79      5.90 o
  -9   5   1     1225.79     1203.27      7.27 o
  -8   5   1      329.34      331.90      2.11 o
  -7   5   1      508.72      509.61      3.01 o
  -6   5   1       31.13       28.45      0.57 o
  -5   5   1     2261.50     2306.38     10.59 o
  -4   5   1      985.62     1003.33      4.49 o
  -3   5   1     2520.69     2545.01     11.17 o
  -2   5   1     1500.67     1515.00      6.49 o
  -1   5   1     2035.53     2188.78      9.25 o
   0   5   1      752.71      816.98      3.48 o
   1   5   1     2278.15     2396.65     11.52 o
   2   5   1     5401.09     5721.11     25.12 o
   3   5   1      274.75      242.10      1.28 o
   4   5   1     1340.05     1368.65      6.03 o
   5   5   1      659.48      688.14      3.42 o
   6   5   1      866.61      855.72      4.57 o
   7   5   1      823.71      850.38      4.47 o
   8   5   1       96.91       84.37      0.92 o
   9   5   1      208.32      201.42      1.75 o
  10   5   1      433.24      417.67      3.44 o
  11   5   1      205.48      202.22      2.18 o
 -11   6   1        0.03       -0.35      0.72 o
 -10   6   1      151.55      155.43      1.80 o
  -9   6   1      108.68      106.18      1.28 o
  -8   6   1       32.87       35.47      0.83 o
  -7   6   1      533.61      528.52      2.94 o
  -6   6   1       10.38       15.64      0.42 o
  -5   6   1      534.52      517.54      2.52 o
  -4   6   1       86.51       71.64      0.58 o
  -3   6   1       61.29       75.35      0.63 o
  -2   6   1      869.25      835.16      3.83 o
  -1   6   1      200.64      190.01      0.94 o
   0   6   1        0.13        2.36      0.17 o
   1   6   1     1323.28     1420.92      7.06 o
   2   6   1     1253.58     1434.66      7.20 o
   3   6   1     1436.79     1601.37      7.46 o
   4   6   1       18.23       16.39      0.30 o
   5   6   1      656.21      621.65      2.96 o
   6   6   1     1830.27     1784.40      8.87 o
   7   6   1       38.74       40.25      0.72 o
   8   6   1      461.05      451.95      3.02 o
   9   6   1      223.00      200.44      1.90 o
  10   6   1        8.98        6.79      0.70 o
  11   6   1        0.23       -0.38      0.83 o
 -11   7   1      108.06      110.52      1.77 o
 -10   7   1      434.87      440.61      3.81 o
  -9   7   1     1830.26     1828.33     11.89 o
  -8   7   1     1603.56     1568.74      9.30 o
  -7   7   1      870.17      875.71      5.01 o
  -6   7   1       20.08       17.66      0.42 o
  -5   7   1       88.05      105.18      0.77 o
  -4   7   1     2417.97     2452.87     11.41 o
  -3   7   1     4247.34     4176.45     19.79 o
  -2   7   1      281.36      218.67      1.11 o
  -1   7   1      458.43      461.37      2.32 o
   0   7   1     4309.77     4830.82     23.42 o
   1   7   1     4900.84     5149.25     26.00 o
   2   7   1      365.97      265.19      1.60 o
   3   7   1     1587.75     1615.74      8.15 o
   4   7   1       65.32       63.01      0.59 o
   5   7   1        3.25        4.24      0.26 o
   6   7   1     1174.31     1149.88      5.87 o
   7   7   1     1938.84     1897.42      9.77 o
   8   7   1      981.89      961.27      5.83 o
   9   7   1      109.85      106.39      1.37 o
  10   7   1      103.72      104.33      1.73 o
  11   7   1      131.59      137.93      2.21 o
 -11   8   1      270.60      278.69      2.95 o
 -10   8   1       38.88       34.07      1.05 o
  -9   8   1       86.75       89.92      1.34 o
  -8   8   1        0.00        0.16      0.49 o
  -7   8   1      137.26      131.14      1.26 o
  -6   8   1      625.21      595.66      3.18 o
  -5   8   1      430.33      436.34      2.41 o
  -4   8   1     1017.48     1131.35      5.51 o
  -3   8   1      412.33      427.72      2.09 o
  -2   8   1      399.79      408.75      2.22 o
  -1   8   1     1356.89     1399.81      6.73 o
   0   8   1      275.63      341.74      1.78 o
   1   8   1       96.76      109.29      0.77 o
   2   8   1      853.26      995.71      5.71 o
   3   8   1      119.21      131.86      0.94 o
   4   8   1      147.33      124.50      0.87 o
   5   8   1       63.13       62.68      0.66 o
   6   8   1      198.77      218.78      1.60 o
   7   8   1       21.58       21.73      0.61 o
   8   8   1        7.45        4.37      0.64 o
   9   8   1      221.74      214.89      2.42 o
  10   8   1       14.11       11.43      0.90 o
  11   8   1        3.27        1.44      1.14 o
 -11   9   1       24.54       23.67      0.99 o
 -10   9   1      506.52      495.25      4.19 o
  -9   9   1      734.28      745.18      5.95 o
  -8   9   1       39.23       39.67      1.00 o
  -7   9   1       17.07       18.31      0.56 o
  -6   9   1      363.32      353.29      2.43 o
  -5   9   1     1203.65     1214.86      6.27 o
  -4   9   1     3324.60     3236.79     15.27 o
  -3   9   1     4471.36     4410.60     20.73 o
  -2   9   1     2038.76     2113.47     11.27 o
  -1   9   1       47.39       46.43      0.49 o
   0   9   1      518.96      554.08      2.86 o
   1   9   1     2784.81     2864.37     14.27 o
   2   9   1     6986.82     7443.24     40.05 o
   3   9   1      508.33      519.19      2.98 o
   4   9   1      118.90      120.23      0.94 o
   5   9   1       88.47       85.49      0.79 o
   6   9   1     2470.48     2479.58     13.83 o
   7   9   1     3398.35     3379.85     21.00 o
   8   9   1       44.97       51.67      1.15 o
   9   9   1       24.04       24.88      1.56 o
  10   9   1        1.52        0.59      0.79 o
 -10  10   1        3.95        2.54      0.69 o
  -9  10   1      568.52      579.96      4.48 o
  -8  10   1      584.85      563.97      4.31 o
  -7  10   1      218.40      202.50      1.81 o
  -6  10   1      142.73      135.13      1.24 o
  -5  10   1       62.07       65.31      0.84 o
  -4  10   1      728.97      774.56      4.20 o
  -3  10   1      198.36      210.55      1.33 o
  -2  10   1       74.38      100.74      0.94 o
  -1  10   1       21.50       14.18      0.44 o
   0  10   1      590.32      607.27      3.22 o
   1  10   1      798.99      795.14      4.14 o
   2  10   1        6.64        8.85      0.39 o
   3  10   1      246.23      258.00      1.70 o
   4  10   1     1366.13     1393.54      8.21 o
   5  10   1        0.19        0.88      0.40 o
   6  10   1      865.77      818.62      5.50 o
   7  10   1      537.60      522.58      3.96 o
   8  10   1        0.72        0.28      0.71 o
   9  10   1      104.53       99.70      1.68 o
  10  10   1       79.79       77.00      1.75 o
 -10  11   1        8.11        8.32      0.98 o
  -9  11   1       74.40       74.51      1.38 o
  -8  11   1     1031.71     1024.96      7.27 o
  -7  11   1        6.45        6.61      0.56 o
  -6  11   1      349.99      340.51      2.67 o
  -5  11   1       32.82       29.95      0.83 o
  -4  11   1     3944.67     3949.73     22.84 o
  -3  11   1     5123.89     5010.63     26.25 o
  -2  11   1     1210.95     1177.23      6.60 o
  -1  11   1      318.47      318.19      1.78 o
   0  11   1      275.56      263.52      1.58 o
   1  11   1      638.71      682.06      3.84 o
   2  11   1       10.80        8.30      0.37 o
   3  11   1     1013.27      976.87      6.00 o
   4  11   1        3.21        3.41      0.37 o
   5  11   1      324.61      298.56      2.72 o
   6  11   1     1370.37     1336.23      9.26 o
   7  11   1     1792.46     1830.25     13.08 o
   8  11   1     2116.06     2130.63     17.31 o
   9  11   1        1.93        3.33      0.88 o
  10  11   1        1.39        0.43      1.56 o
 -10  12   1      527.78      545.92      5.29 o
  -9  12   1        4.54        4.16      0.61 o
  -8  12   1       29.88       28.97      0.86 o
  -7  12   1     1103.81     1096.07      8.05 o
  -6  12   1      199.90      191.38      1.81 o
  -5  12   1      262.64      256.82      2.01 o
  -4  12   1       12.17        6.72      0.56 o
  -3  12   1      576.09      530.64      4.01 o
  -2  12   1       88.74       83.61      0.96 o
  -1  12   1        6.43        6.30      0.28 o
   0  12   1      253.70      260.64      1.70 o
   1  12   1     1183.56     1139.36      7.95 o
   2  12   1       93.10       86.06      0.89 o
   3  12   1     1375.02     1358.17      8.34 o
   4  12   1      192.56      161.84      1.52 o
   5  12   1       36.38       26.06      0.76 o
   6  12   1      693.24      674.55      5.67 o
   7  12   1       19.42       18.86      0.91 o
   8  12   1      170.69      172.08      2.35 o
   9  12   1       15.53       15.12      1.03 o
  -9  13   1        6.62        6.17      0.75 o
  -8  13   1       29.98       26.60      0.85 o
  -7  13   1       53.87       55.52      1.06 o
  -6  13   1      381.88      379.13      3.04 o
  -5  13   1     1466.49     1418.41     10.28 o
  -4  13   1      846.21      812.26      6.20 o
  -3  13   1     2117.87     2065.80     14.83 o
  -2  13   1     4436.73     4375.43     28.55 o
  -1  13   1      627.42      618.99      3.85 o
   0  13   1      146.29      149.10      1.25 o
   1  13   1      612.26      567.22      4.08 o
   2  13   1      330.95      361.93      2.55 o
   3  13   1       12.28       10.38      0.50 o
   4  13   1      558.46      508.66      3.95 o
   5  13   1      926.91      896.06      7.15 o
   6  13   1      849.47      831.92      7.57 o
   7  13   1      896.20      886.38      7.66 o
   8  13   1      386.87      380.95      3.93 o
   9  13   1      418.39      452.38      5.00 o
  -9  14   1        5.34        6.79      1.06 o
  -8  14   1      287.63      290.15      3.27 o
  -7  14   1      412.44      411.57      3.71 o
  -6  14   1       15.76       12.57      0.72 o
  -5  14   1      344.20      319.80      3.22 o
  -4  14   1       61.68       62.43      1.18 o
  -3  14   1      627.43      609.16      4.80 o
  -2  14   1      412.99      421.93      3.68 o
  -1  14   1      328.18      326.54      2.57 o
   0  14   1     1156.38     1145.57      8.00 o
   1  14   1      132.92      117.43      1.29 o
   2  14   1      130.84      114.69      1.17 o
   3  14   1      436.05      469.82      3.64 o
   4  14   1       27.31       19.70      0.80 o
   5  14   1      181.96      183.92      2.16 o
   6  14   1       90.53       89.93      1.69 o
   7  14   1       18.77       15.36      1.01 o
   8  14   1       98.97       98.76      2.24 o
  -8  15   1       78.04       79.88      1.76 o
  -7  15   1       94.40       94.68      1.81 o
  -6  15   1      252.94      261.16      3.16 o
  -5  15   1      850.27      856.06      6.87 o
  -4  15   1     1295.00     1288.09      9.98 o
  -3  15   1      710.03      714.80      5.56 o
  -2  15   1     1560.11     1524.39     11.81 o
  -1  15   1     1280.82     1268.62      8.98 o
   0  15   1      563.85      569.81      4.59 o
   1  15   1       54.25       52.94      1.02 o
   2  15   1      187.05      177.44      2.08 o
   3  15   1        8.31       12.13      0.67 o
   4  15   1     1161.86     1148.05      8.60 o
   5  15   1     1289.46     1286.23     11.92 o
   6  15   1      568.59      584.46      5.75 o
   7  15   1      704.47      717.37      7.59 o
   8  15   1      521.80      560.99      7.06 o
  -8  16   1       82.80       85.18      1.81 o
  -7  16   1       12.02       11.95      1.09 o
  -6  16   1       90.14       85.65      1.84 o
  -5  16   1      106.48      114.35      1.98 o
  -4  16   1      317.33      313.67      3.58 o
  -3  16   1      115.38      109.94      1.89 o
  -2  16   1      135.01      132.63      1.96 o
  -1  16   1       26.53       26.44      1.37 o
   0  16   1       22.22       20.95      1.05 o
   1  16   1        4.20        4.97      0.77 o
   2  16   1       94.89       86.21      1.41 o
   3  16   1       45.40       40.72      1.03 o
   4  16   1        8.37        9.07      0.73 o
   5  16   1       88.77       79.28      1.50 o
   6  16   1       15.75       13.52      0.92 o
   7  16   1      263.26      261.19      3.51 o
  -7  17   1        2.47        2.04      1.25 o
  -6  17   1      796.27      808.68      8.50 o
  -5  17   1     1441.79     1458.97     14.32 o
  -4  17   1      110.39      108.98      2.13 o
  -3  17   1      209.33      210.72      3.01 o
  -2  17   1     1324.98     1329.79     13.08 o
  -1  17   1     2012.93     1988.19     23.99 o
   0  17   1      283.24      271.95      4.48 o
   1  17   1        5.46        6.17      0.72 o
   2  17   1       88.78       86.34      1.64 o
   3  17   1       19.78       20.29      1.36 o
   4  17   1      251.45      255.37      2.63 o
   5  17   1     1227.01     1223.93     10.21 o
   6  17   1      715.83      751.91      7.91 o
  -6  18   1       22.07       23.77      1.81 o
  -5  18   1       47.38       42.63      2.21 o
  -4  18   1       83.72       84.16      2.24 o
  -3  18   1        0.03        0.16      1.02 o
  -2  18   1        0.08        1.66      1.05 o
  -1  18   1       20.49       25.28      2.66 o
   0  18   1       70.23       73.76      2.27 o
   1  18   1       75.27       75.44      2.22 o
   2  18   1        4.28        4.33      1.02 o
   3  18   1      166.45      163.38      2.89 o
   4  18   1      153.20      158.29      2.93 o
   5  18   1        0.00       -0.07      1.00 o
   6  18   1       22.17       21.29      3.04 o
  -5  19   1      473.58      502.33      7.43 o
  -4  19   1      358.51      361.46      5.80 o
  -3  19   1      321.31      336.29      5.44 o
  -2  19   1      313.37      324.27      4.56 o
  -1  19   1     1077.14     1089.64     13.93 o
   0  19   1      329.22      330.20      5.41 o
   1  19   1        3.64        5.85      1.28 o
   2  19   1      423.68      436.98      7.24 o
   3  19   1        9.96        9.10      1.23 o
   4  19   1      482.26      512.68      6.46 o
  -3  20   1        0.91        4.06      1.46 o
  -2  20   1       32.50       29.17      1.87 o
  -1  20   1        1.38        6.78      1.72 o
   0  20   1      426.02      407.96      7.63 o
   1  20   1      285.62      287.62      4.86 o
   2  20   1       52.83       50.24      2.33 o
   3  20   1      284.54      289.46      4.25 o
 -12   0   2       38.47       30.49      1.62 o
 -11   0   2      175.20      164.18      2.70 o
 -10   0   2       87.12       75.64      1.53 o
  -9   0   2       50.14       36.18      1.29 o
  -8   0   2     2997.57     2942.11     19.33 o
  -7   0   2    11249.99    10935.57     69.23 o
  -6   0   2     7901.57     7704.72     48.26 o
  -5   0   2     1385.06     1277.99      8.48 o
  -4   0   2      295.24      320.96      1.92 o
  -3   0   2     8012.17     8484.49     43.63 o
  -2   0   2    20383.21    17800.01    193.43 o
  -1   0   2      272.93      315.00      2.40 o
   0   0   2     4505.55     4701.21     53.85 o
   1   0   2        6.84        4.24      0.32 o
   2   0   2    12755.98    12947.41    125.39 o
   3   0   2    18497.20    17993.89    282.59 o
   4   0   2    15913.65    15133.03    104.35 o
   5   0   2     4868.22     4730.51     30.47 o
   6   0   2      161.43      150.15      1.32 o
   7   0   2      152.41      127.19      1.37 o
   8   0   2       38.62       45.42      1.61 o
   9   0   2       40.40       36.33      1.11 o
  10   0   2      173.98      181.24      2.48 o
  11   0   2        2.70        0.58      0.86 o
 -12   1   2        4.17        0.01      0.93 o
 -11   1   2        8.52        5.79      0.94 o
 -10   1   2       12.16       11.50      0.63 o
  -9   1   2       58.82       48.02      0.82 o
  -8   1   2      175.01      167.72      1.58 o
  -7   1   2       30.95       31.88      0.79 o
  -6   1   2     1641.18     1674.96      7.48 o
  -5   1   2      174.32      178.07      0.99 o
  -4   1   2      397.66      422.20      1.80 o
  -3   1   2     1409.69     1511.93      5.78 o
  -2   1   2    18490.41    16308.95    101.05 o
  -1   1   2     2119.64     2273.19     11.01 o
   0   1   2     1492.69     1491.05      8.81 o
   1   1   2     1950.45     1986.16      9.77 o
   2   1   2     1619.64     1711.39      7.48 o
   3   1   2     1240.03     1300.89      5.61 o
   4   1   2     1127.13     1198.20      5.20 o
   5   1   2      104.97      125.50      0.80 o
   6   1   2       18.52       18.95      0.38 o
   7   1   2       51.37       46.90      0.63 o
   8   1   2       31.27       26.79      0.61 o
   9   1   2       13.82       13.44      0.58 o
  10   1   2       79.24       76.13      1.16 o
  11   1   2       84.99       87.02      1.31 o
 -12   2   2        6.57        2.74      0.82 o
 -11   2   2      141.29      129.89      1.82 o
 -10   2   2      208.32      217.28      1.92 o
  -9   2   2       45.68       44.40      0.81 o
  -8   2   2     1596.80     1603.12      7.79 o
  -7   2   2     8246.25     8266.84     37.40 o
  -6   2   2    13077.00    12629.72     57.38 o
  -5   2   2     7450.28     7496.36     32.62 o
  -4   2   2     2486.92     2562.76     10.90 o
  -3   2   2     2764.46     3021.15     11.61 o
  -2   2   2      310.77      359.67      1.55 o
  -1   2   2      139.45      119.33      0.78 o
   0   2   2     6656.61     6841.54     37.79 o
   1   2   2      176.18      175.25      0.94 o
   2   2   2     3007.86     3099.22     13.19 o
   3   2   2    26640.65    24362.32    250.26 o
   4   2   2    11214.62    11099.12     47.98 o
   5   2   2     6246.59     6026.14     27.46 o
   6   2   2      225.51      203.89      1.21 o
   7   2   2       20.38       24.42      0.49 o
   8   2   2      621.72      616.14      3.70 o
   9   2   2       36.62       35.81      0.81 o
  10   2   2       29.71       22.91      0.73 o
  11   2   2        6.38        6.38      0.65 o
 -12   3   2       57.93       50.14      1.38 o
 -11   3   2      519.95      516.15      4.60 o
 -10   3   2        0.10       -0.60      0.64 o
  -9   3   2      275.86      286.45      1.98 o
  -8   3   2     1794.87     1777.30      8.76 o
  -7   3   2       55.11       47.96      1.08 o
  -6   3   2      166.62      173.29      1.16 o
  -5   3   2     6077.07     6229.35     28.27 o
  -4   3   2      453.11      443.08      1.93 o
  -3   3   2     1187.70     1315.15      5.32 o
  -2   3   2      739.39      822.04      3.64 o
  -1   3   2     2053.93     2109.70     11.13 o
   0   3   2      150.15      139.32      0.85 o
   1   3   2     3272.76     3464.59     18.01 o
   2   3   2     1974.73     2111.81      8.75 o
   3   3   2     1011.08     1117.80      5.12 o
   4   3   2      239.11      227.81      1.26 o
   5   3   2     3742.62     3926.28     17.90 o
   6   3   2     1631.13     1627.01      7.52 o
   7   3   2      123.98      117.00      0.94 o
   8   3   2     1428.04     1382.03      7.96 o
   9   3   2      279.14      278.00      2.17 o
  10   3   2       36.48       35.41      0.78 o
  11   3   2       71.33       71.43      1.42 o
 -12   4   2        7.47        7.84      0.98 o
 -11   4   2       28.85       24.55      0.99 o
 -10   4   2       43.82       39.44      1.18 o
  -9   4   2        6.88        6.65      0.62 o
  -8   4   2     1688.85     1656.55      8.62 o
  -7   4   2     8400.57     8223.34     38.61 o
  -6   4   2     7786.80     7801.91     36.28 o
  -5   4   2     3719.27     3648.82     16.59 o
  -4   4   2     2253.38     2203.05      9.19 o
  -3   4   2      816.16      817.20      3.56 o
  -2   4   2      268.16      267.34      1.27 o
  -1   4   2      568.06      535.48      2.62 o
   0   4   2      122.04      128.61      0.84 o
   1   4   2      247.88      263.42      1.38 o
   2   4   2      642.96      593.56      2.64 o
   3   4   2     7013.25     7140.43     32.26 o
   4   4   2    12411.79    12562.71     59.85 o
   5   4   2     3262.92     3214.42     15.32 o
   6   4   2     2099.38     1981.24     11.46 o
   7   4   2       78.85       82.32      1.07 o
   8   4   2        4.44        2.41      0.38 o
   9   4   2      117.05      115.99      1.45 o
  10   4   2      181.33      171.19      1.93 o
  11   4   2       78.23       74.62      1.53 o
 -12   5   2       25.07       24.59      1.39 o
 -11   5   2        5.71        2.19      0.75 o
 -10   5   2       36.03       36.47      1.01 o
  -9   5   2      935.51      901.43      5.58 o
  -8   5   2     1385.62     1362.62      7.39 o
  -7   5   2       96.91       95.84      0.85 o
  -6   5   2      577.85      551.09      2.92 o
  -5   5   2     3820.43     3822.49     17.06 o
  -4   5   2     1278.30     1309.91      5.63 o
  -3   5   2        0.04        0.70      0.23 o
  -2   5   2      311.04      357.75      1.73 o
  -1   5   2      821.68      890.12      4.31 o
   0   5   2      494.05      545.70      2.62 o
   1   5   2      637.42      644.48      3.23 o
   2   5   2     4444.91     4647.25     21.62 o
   3   5   2        0.30        6.95      0.51 o
   4   5   2      422.95      403.71      2.09 o
   5   5   2     3644.84     3710.80     17.64 o
   6   5   2      147.67      158.78      1.25 o
   7   5   2      304.90      285.07      1.96 o
   8   5   2        5.48        4.58      0.50 o
   9   5   2       13.21        8.56      0.68 o
  10   5   2       34.72       31.69      0.98 o
  11   5   2       86.35       84.96      1.63 o
 -12   6   2       63.19       58.37      2.59 o
 -11   6   2      152.61      157.70      2.14 o
 -10   6   2       25.81       23.14      0.86 o
  -9   6   2      421.90      418.03      3.03 o
  -8   6   2      531.23      553.36      3.47 o
  -7   6   2      372.64      351.13      2.20 o
  -6   6   2     3879.98     3829.32     18.27 o
  -5   6   2     8079.36     7998.13     37.16 o
  -4   6   2     5379.09     5275.47     25.30 o
  -3   6   2      172.13      155.65      0.97 o
  -2   6   2      181.13      224.51      1.27 o
  -1   6   2     2505.73     2561.24     12.28 o
   0   6   2     1181.25     1337.33      6.78 o
   1   6   2      158.30      100.65      1.63 o
   2   6   2     8536.88     8842.08     43.24 o
   3   6   2     4942.79     5027.49     25.28 o
   4   6   2     5793.82     5760.59     27.97 o
   5   6   2     6085.89     6043.12     28.87 o
   6   6   2     3314.07     3254.98     17.60 o
   7   6   2      610.16      588.58      3.66 o
   8   6   2        2.68        2.56      0.63 o
   9   6   2      583.72      572.79      4.68 o
  10   6   2       72.25       74.66      1.50 o
  11   6   2        7.13        7.87      1.40 o
 -11   7   2       89.86       92.61      1.70 o
 -10   7   2        2.96        2.46      0.67 o
  -9   7   2      648.12      663.06      4.76 o
  -8   7   2     1108.04     1091.98      7.14 o
  -7   7   2      333.47      325.49      2.13 o
  -6   7   2       76.92       84.05      0.74 o
  -5   7   2     2082.91     2087.75      9.70 o
  -4   7   2      951.44      910.64      4.58 o
  -3   7   2        0.29        6.76      0.25 o
  -2   7   2      227.43      227.15      1.30 o
  -1   7   2       66.10       97.86      0.63 o
   0   7   2        1.53        1.88      0.33 o
   1   7   2     3484.67     3553.56     18.03 o
   2   7   2     2755.10     2869.99     13.85 o
   3   7   2     1564.73     1639.67      8.02 o
   4   7   2      128.75      115.61      0.90 o
   5   7   2     1683.53     1696.77      8.74 o
   6   7   2     1862.80     1904.45     10.44 o
   7   7   2      359.94      361.98      2.47 o
   8   7   2        2.07        0.49      0.53 o
   9   7   2       45.92       42.83      1.22 o
  10   7   2        1.40       -0.62      0.82 o
  11   7   2      109.18      115.28      5.48 o
 -11   8   2       35.15       31.17      1.15 o
 -10   8   2       24.09       22.26      0.91 o
  -9   8   2      275.47      280.10      2.41 o
  -8   8   2      947.36      928.85      5.91 o
  -7   8   2      823.89      809.66      5.23 o
  -6   8   2     2202.69     2189.12     11.37 o
  -5   8   2     5986.32     6050.47     30.34 o
  -4   8   2     4524.40     4499.90     22.56 o
  -3   8   2     2311.87     2392.06     11.96 o
  -2   8   2      574.78      554.59      2.97 o
  -1   8   2      975.47      915.73      4.89 o
   0   8   2      142.94      121.84      0.85 o
   1   8   2      709.58      601.08      3.39 o
   2   8   2     4456.32     4456.03     24.66 o
   3   8   2      493.18      442.82      2.59 o
   4   8   2     3508.01     3498.87     17.96 o
   5   8   2     3771.76     3749.11     19.53 o
   6   8   2     1863.31     1879.28     10.33 o
   7   8   2      614.28      612.23      4.42 o
   8   8   2       33.31       29.28      0.95 o
   9   8   2      518.43      542.64      5.14 o
  10   8   2       18.22       16.01      1.11 o
 -11   9   2       30.22       26.92      1.08 o
 -10   9   2      111.17      106.69      1.59 o
  -9   9   2      535.50      529.86      4.12 o
  -8   9   2      318.83      308.44      2.55 o
  -7   9   2      724.89      697.17      5.12 o
  -6   9   2       16.26       18.52      0.48 o
  -5   9   2        1.37        2.35      0.42 o
  -4   9   2     1605.82     1561.54      7.71 o
  -3   9   2     2655.04     2695.49     13.89 o
  -2   9   2      996.65     1020.88      5.28 o
  -1   9   2        0.08        0.41      0.26 o
   0   9   2     1254.27     1278.45      6.91 o
   1   9   2     1115.34     1085.59      6.35 o
   2   9   2     1732.90     1795.90      9.64 o
   3   9   2     1626.91     1718.66      9.89 o
   4   9   2       73.32       54.28      0.73 o
   5   9   2        0.57        1.87      0.38 o
   6   9   2     1140.00     1194.74      7.41 o
   7   9   2     1596.42     1624.81     10.78 o
   8   9   2      485.59      482.63      4.48 o
   9   9   2        4.85        4.90      0.84 o
  10   9   2      351.95      367.83      4.27 o
 -11  10   2       64.99       67.47      1.55 o
 -10  10   2       39.18       40.12      1.09 o
  -9  10   2     1040.44     1060.06      7.54 o
  -8  10   2      933.88      929.08      7.78 o
  -7  10   2      482.59      475.81      3.40 o
  -6  10   2     1852.13     1822.16     11.96 o
  -5  10   2     3763.64     3682.16     26.62 o
  -4  10   2     2731.66     2691.39     13.39 o
  -3  10   2      363.71      363.84      2.09 o
  -2  10   2       49.60       60.31      0.64 o
  -1  10   2       88.58       91.15      0.74 o
   0  10   2       43.08       48.64      0.57 o
   1  10   2     2776.79     2778.49     15.86 o
   2  10   2     1544.29     1483.76      8.02 o
   3  10   2      919.67      902.39      5.04 o
   4  10   2      394.40      363.28      2.45 o
   5  10   2     2365.93     2346.46     13.56 o
   6  10   2     2050.33     2114.97     13.77 o
   7  10   2      107.04       96.86      1.58 o
   8  10   2       54.47       57.54      1.43 o
   9  10   2      142.53      154.05      2.44 o
  10  10   2        1.86        2.23      1.58 o
 -10  11   2      745.95      769.69      6.57 o
  -9  11   2      324.04      328.14      3.12 o
  -8  11   2       82.66       82.52      1.45 o
  -7  11   2      132.25      122.29      1.62 o
  -6  11   2       43.47       37.42      0.96 o
  -5  11   2      151.92      140.61      2.09 o
  -4  11   2     2115.76     2096.84     12.37 o
  -3  11   2     5112.64     5108.59     28.26 o
  -2  11   2     2586.11     2548.09     14.11 o
  -1  11   2        3.63        9.07      0.36 o
   0  11   2     2272.60     2238.77     12.03 o
   1  11   2     1191.98     1124.53      6.62 o
   2  11   2       78.76       84.16      0.84 o
   3  11   2       98.32      108.64      0.99 o
   4  11   2       13.51       13.06      0.48 o
   5  11   2      113.77       84.72      1.11 o
   6  11   2      225.54      239.13      2.29 o
   7  11   2     1815.57     1794.42     14.64 o
   8  11   2     1035.39     1052.16      9.04 o
   9  11   2       26.16       24.52      1.18 o
 -10  12   2      112.41      111.54      1.93 o
  -9  12   2      346.22      349.04      3.50 o
  -8  12   2      275.11      275.18      2.86 o
  -7  12   2      448.84      439.61      3.93 o
  -6  12   2      206.15      196.83      2.07 o
  -5  12   2     1236.34     1193.28      8.74 o
  -4  12   2     3075.96     3016.94     20.27 o
  -3  12   2       65.57       63.60      0.91 o
  -2  12   2       14.92       13.42      0.45 o
  -1  12   2      186.42      183.47      1.28 o
   0  12   2       36.16       30.04      0.54 o
   1  12   2     4772.92     4679.36     29.79 o
   2  12   2     1237.28     1191.74      7.36 o
   3  12   2     2891.43     2820.40     16.79 o
   4  12   2      744.93      743.53      4.99 o
   5  12   2      944.12      983.81      7.14 o
   6  12   2      926.02      898.23      8.02 o
   7  12   2      398.43      395.38      3.95 o
   8  12   2       27.14       22.70      1.13 o
   9  12   2        5.02        4.84      1.02 o
  -9  13   2      209.50      211.29      3.06 o
  -8  13   2      202.01      197.82      2.31 o
  -7  13   2       59.34       58.73      1.30 o
  -6  13   2      371.64      371.74      3.26 o
  -5  13   2      239.44      225.35      2.23 o
  -4  13   2      513.97      480.55      3.72 o
  -3  13   2     3855.62     3785.02     26.75 o
  -2  13   2     2407.90     2372.40     16.24 o
  -1  13   2     1920.97     1884.53     11.43 o
   0  13   2     1162.41     1203.99      8.23 o
   1  13   2     2130.00     2108.24     14.08 o
   2  13   2      937.91      921.34      6.08 o
   3  13   2        3.73        5.62      0.51 o
   4  13   2      205.13      193.39      1.88 o
   5  13   2      134.44      128.64      1.60 o
   6  13   2      692.04      682.70      8.65 o
   7  13   2     1920.32     1960.34     17.26 o
   8  13   2      706.98      744.37      6.75 o
   9  13   2       38.69       42.72      2.80 o
  -9  14   2      135.99      140.12      2.29 o
  -8  14   2      586.66      595.22      5.54 o
  -7  14   2      775.43      771.17      6.79 o
  -6  14   2      682.12      683.74      6.05 o
  -5  14   2      355.25      353.52      3.31 o
  -4  14   2       10.05       11.30      0.76 o
  -3  14   2     1160.77     1122.80      8.91 o
  -2  14   2       12.59        8.94      0.67 o
  -1  14   2      508.48      495.96      3.95 o
   0  14   2     1298.86     1318.45      9.89 o
   1  14   2      208.55      203.62      2.31 o
   2  14   2     1468.33     1334.94      9.49 o
   3  14   2      642.84      610.62      5.14 o
   4  14   2      497.50      498.67      4.12 o
   5  14   2      389.37      380.74      3.50 o
   6  14   2      106.07      111.51      1.87 o
   7  14   2      125.23      144.36      3.95 o
   8  14   2       25.61       27.02      2.12 o
  -8  15   2      253.47      253.78      3.17 o
  -7  15   2       41.58       39.48      1.28 o
  -6  15   2       15.26       13.19      0.87 o
  -5  15   2      221.19      220.70      2.57 o
  -4  15   2     1144.62     1147.97      9.64 o
  -3  15   2     1488.31     1502.54     12.35 o
  -2  15   2       12.09        9.08      0.84 o
  -1  15   2       29.03       26.85      1.17 o
   0  15   2     2222.57     2143.68     17.60 o
   1  15   2      617.11      641.19      5.59 o
   2  15   2      441.73      436.89      3.85 o
   3  15   2       31.44       30.69      1.00 o
   4  15   2        7.51        3.56      0.68 o
   5  15   2       72.62       67.33      1.39 o
   6  15   2      417.72      425.11      4.87 o
   7  15   2      701.59      739.98      7.86 o
  -8  16   2      103.44      114.10      2.51 o
  -7  16   2      961.63      991.72      8.52 o
  -6  16   2     1071.33     1063.15      9.71 o
  -5  16   2      185.05      180.98      2.39 o
  -4  16   2      172.71      156.63      2.07 o
  -3  16   2      105.37      107.44      1.79 o
  -2  16   2     1145.52     1124.10     11.09 o
  -1  16   2      978.75      972.65      9.65 o
   0  16   2      164.73      170.93      2.81 o
   1  16   2       82.41       83.99      1.68 o
   2  16   2       58.95       69.69      1.30 o
   3  16   2     1197.98     1127.59      9.01 o
   4  16   2     1127.27     1145.83      9.19 o
   5  16   2      205.39      205.06      3.20 o
   6  16   2       27.65       29.26      2.07 o
   7  16   2       11.82       11.16      1.71 o
  -7  17   2       52.04       56.87      2.19 o
  -6  17   2        1.23       -0.44      1.05 o
  -5  17   2      423.51      420.06      4.71 o
  -4  17   2      715.50      720.88      7.39 o
  -3  17   2     1173.98     1177.06     10.64 o
  -2  17   2      575.00      583.25      6.19 o
  -1  17   2        9.98       11.34      1.01 o
   0  17   2      801.58      795.74      8.89 o
   1  17   2     1020.78     1005.79     10.98 o
   2  17   2      370.74      385.18      4.32 o
   3  17   2       93.36       88.15      1.77 o
   4  17   2      110.25      132.38      2.25 o
   5  17   2      348.11      345.85      5.13 o
   6  17   2      575.25      582.92      7.14 o
  -6  18   2      270.22      278.63      4.22 o
  -5  18   2       12.36       10.33      1.33 o
  -4  18   2        1.68        1.14      0.81 o
  -3  18   2      418.03      420.11      4.70 o
  -2  18   2     1024.28     1028.01     10.13 o
  -1  18   2     1022.74     1002.32     10.98 o
   0  18   2      410.62      413.84      5.11 o
   1  18   2        3.10        4.06      1.10 o
   2  18   2       34.35       31.14      1.26 o
   3  18   2      604.88      638.92      7.48 o
   4  18   2      975.36      980.48     12.52 o
   5  18   2        7.33        4.53      1.14 o
  -5  19   2      366.17      370.23      5.17 o
  -4  19   2      668.85      684.90      8.21 o
  -3  19   2        9.75        6.88      1.23 o
  -2  19   2       19.76       25.76      1.41 o
  -1  19   2       34.70       41.35      1.43 o
   0  19   2       89.03       82.84      1.85 o
   1  19   2      459.84      469.24      5.71 o
   2  19   2      694.49      716.12      8.23 o
   3  19   2      119.70      123.82      2.68 o
   4  19   2       16.09       11.16      1.17 o
  -3  20   2       61.37       55.32      2.46 o
  -2  20   2     1650.24     1722.24     26.34 o
  -1  20   2      690.04      700.44      9.48 o
   0  20   2       18.53       16.52      1.56 o
   1  20   2        3.31        4.81      1.34 o
   2  20   2       11.97       13.79      1.82 o
 -12   1   3      469.68      477.21      4.44 o
 -11   1   3       49.57       39.96      1.10 o
 -10   1   3        8.60        7.48      0.64 o
  -9   1   3       41.91       40.35      0.90 o
  -8   1   3     1414.24     1400.79      7.20 o
  -7   1   3     3048.56     3054.13     13.44 o
  -6   1   3     1174.74     1188.25      5.27 o
  -5   1   3     2702.76     2802.75     11.75 o
  -4   1   3       15.64        9.16      0.44 o
  -3   1   3     5845.82     5866.52     24.47 o
  -2   1   3    10681.04    11113.62     51.76 o
  -1   1   3     5667.38     5914.54     30.09 o
   0   1   3      322.20      385.54      2.56 o
   1   1   3      260.35      229.94      1.41 o
   2   1   3      711.38      603.61      2.92 o
   3   1   3     2923.23     2871.13     14.11 o
   4   1   3     2240.74     2309.98     10.54 o
   5   1   3      350.77      333.30      1.71 o
   6   1   3       49.94       55.11      0.59 o
   7   1   3      954.77      961.19      5.13 o
   8   1   3     1814.81     1819.01     10.16 o
   9   1   3     1000.26     1009.19      6.34 o
  10   1   3       10.24       11.58      0.66 o
  11   1   3        7.00        6.73      0.84 o
 -12   2   3        6.20        2.85      0.87 o
 -11   2   3      323.42      311.20      3.14 o
 -10   2   3       88.09       80.30      1.19 o
  -9   2   3      412.95      431.48      2.90 o
  -8   2   3       16.79       15.01      0.50 o
  -7   2   3       51.94       57.64      0.64 o
  -6   2   3      416.71      438.33      2.17 o
  -5   2   3      675.75      741.55      3.47 o
  -4   2   3     3333.36     3593.86     15.48 o
  -3   2   3      210.17      246.58      1.14 o
  -2   2   3     2637.14     2934.24     13.88 o
  -1   2   3     5865.87     6166.92     33.35 o
   0   2   3     1346.72     1385.42      8.64 o
   1   2   3      525.40      555.52      3.45 o
   2   2   3      479.10      514.25      2.58 o
   3   2   3      137.38      201.44      1.16 o
   4   2   3      490.77      485.00      2.53 o
   5   2   3       27.86       33.72      0.54 o
   6   2   3       52.92       56.76      0.62 o
   7   2   3      575.26      591.99      3.78 o
   8   2   3      247.80      247.09      2.04 o
   9   2   3       71.36       67.58      1.05 o
  10   2   3      173.76      176.16      1.74 o
  11   2   3       32.89       32.27      0.97 o
 -12   3   3      101.63       98.28      1.75 o
 -11   3   3      104.16      109.63      1.61 o
 -10   3   3       42.41       37.74      1.00 o
  -9   3   3     1073.76     1098.13      6.54 o
  -8   3   3     1196.43     1186.96      6.48 o
  -7   3   3     1833.54     1819.42      8.51 o
  -6   3   3     1213.54     1248.44      5.77 o
  -5   3   3       74.48       97.79      0.92 o
  -4   3   3      790.51      789.84      3.65 o
  -3   3   3     2748.06     2834.36     12.02 o
  -2   3   3     3696.66     3760.14     17.09 o
  -1   3   3      700.90      712.70      4.30 o
   0   3   3       89.10       72.55      0.62 o
   1   3   3      498.57      492.58      2.76 o
   2   3   3     2065.92     2117.52     11.14 o
   3   3   3     4019.22     4032.90     19.47 o
   4   3   3      736.64      644.82      3.38 o
   5   3   3     1099.08     1134.31      5.59 o
   6   3   3       77.38       74.27      1.13 o
   7   3   3     1535.50     1545.63      9.45 o
   8   3   3     2350.01     2335.49     15.07 o
   9   3   3      631.95      626.52      4.34 o
  10   3   3      190.30      196.49      1.89 o
  11   3   3        1.48        1.78      0.76 o
 -12   4   3      403.49      412.82      3.97 o
 -11   4   3      172.90      173.06      2.07 o
 -10   4   3       26.09       22.74      0.86 o
  -9   4   3      126.89      119.55      1.30 o
  -8   4   3      786.22      754.91      4.40 o
  -7   4   3      598.85      613.26      3.15 o
  -6   4   3      263.85      255.51      1.38 o
  -5   4   3       55.11       70.95      0.61 o
  -4   4   3     1743.23     1747.32      8.01 o
  -3   4   3      113.44       95.32      0.60 o
  -2   4   3      453.86      475.16      2.26 o
  -1   4   3      882.11      949.57      4.99 o
   0   4   3     1750.28     1811.63      9.95 o
   1   4   3      864.29      891.09      5.01 o
   2   4   3      728.19      694.26      3.69 o
   3   4   3     1247.93     1296.61      5.95 o
   4   4   3      587.48      615.03      3.10 o
   5   4   3      399.67      383.91      2.13 o
   6   4   3     1240.41     1254.55      6.98 o
   7   4   3        1.19        1.65      0.45 o
   8   4   3      316.80      297.41      2.49 o
   9   4   3      399.96      410.78      3.18 o
  10   4   3      312.43      331.07      2.94 o
  11   4   3        2.22        2.22      0.96 o
 -12   5   3       29.41       26.92      1.47 o
 -11   5   3        7.69        8.33      0.79 o
 -10   5   3      463.61      467.34      3.95 o
  -9   5   3      358.78      349.74      2.71 o
  -8   5   3     1400.91     1420.73      7.87 o
  -7   5   3      610.58      627.43      3.38 o
  -6   5   3     2055.30     2025.08      9.13 o
  -5   5   3     2399.25     2404.57     11.17 o
  -4   5   3     1927.49     2038.87      9.55 o
  -3   5   3      110.10       97.32      0.72 o
  -2   5   3      102.59       91.41      0.63 o
  -1   5   3     1162.09     1136.24      5.96 o
   0   5   3     1042.07      998.96      5.61 o
   1   5   3     5778.38     5897.58     33.63 o
   2   5   3     4070.94     4256.39     22.25 o
   3   5   3      997.85     1015.12      4.94 o
   4   5   3     1808.69     1827.79      8.38 o
   5   5   3       89.13       89.88      0.78 o
   6   5   3      942.00      942.51      5.36 o
   7   5   3      162.12      169.60      1.53 o
   8   5   3       37.23       35.54      1.09 o
   9   5   3       97.16      105.24      1.45 o
  10   5   3      642.94      627.34      5.46 o
 -12   6   3      184.30      184.44      3.19 o
 -11   6   3      350.77      356.35      3.31 o
 -10   6   3       10.36       10.45      0.75 o
  -9   6   3      174.68      167.80      1.73 o
  -8   6   3      607.61      609.29      3.75 o
  -7   6   3       79.06       78.22      0.78 o
  -6   6   3      251.13      262.78      1.64 o
  -5   6   3       29.59       31.67      0.50 o
  -4   6   3      227.37      237.29      1.43 o
  -3   6   3      283.55      276.82      1.55 o
  -2   6   3     2666.62     2926.65     13.91 o
  -1   6   3      966.75      956.54      5.02 o
   0   6   3       14.95        7.48      0.27 o
   1   6   3      179.23      170.33      1.11 o
   2   6   3     3524.92     3665.07     19.63 o
   3   6   3      102.09      101.10      0.74 o
   4   6   3        3.76        6.95      0.28 o
   5   6   3       10.40        8.24      0.45 o
   6   6   3        1.35        0.57      0.36 o
   7   6   3       98.28       99.33      1.14 o
   8   6   3        0.02        0.79      0.62 o
   9   6   3      360.00      365.73      3.25 o
  10   6   3      210.88      228.55      2.74 o
 -11   7   3      144.29      144.72      1.95 o
 -10   7   3     1341.53     1372.96     10.13 o
  -9   7   3      861.19      840.97      6.11 o
  -8   7   3      710.23      692.59      4.37 o
  -7   7   3     1368.08     1371.69      8.10 o
  -6   7   3     1584.63     1569.48      8.89 o
  -5   7   3     1070.83     1044.79      5.49 o
  -4   7   3     1560.25     1545.56      7.94 o
  -3   7   3        2.94        2.61      0.25 o
  -2   7   3       51.24       70.43      0.59 o
  -1   7   3       15.54        5.76      0.38 o
   0   7   3    17314.50    17984.48    107.69 o
   1   7   3     3779.61     3901.61     20.80 o
   2   7   3     1919.87     1931.88     10.00 o
   3   7   3      133.94      140.46      0.99 o
   4   7   3        8.76       12.22      0.34 o
   5   7   3     1046.79     1078.75      5.84 o
   6   7   3     1111.43     1123.99      6.45 o
   7   7   3       86.79       81.44      1.12 o
   8   7   3       30.19       30.29      0.94 o
   9   7   3      119.78      118.81      1.87 o
  10   7   3      564.21      590.82      5.52 o
 -11   8   3       46.16       42.58      1.40 o
 -10   8   3       60.85       60.62      1.55 o
  -9   8   3      488.81      483.41      4.11 o
  -8   8   3      414.64      398.09      3.15 o
  -7   8   3       25.56       26.33      0.70 o
  -6   8   3       21.50       15.13      0.67 o
  -5   8   3       93.06       93.69      1.12 o
  -4   8   3        2.03        6.77      0.43 o
  -3   8   3      129.39      139.86      1.43 o
  -2   8   3       28.10       36.17      0.49 o
  -1   8   3      703.19      762.10      4.38 o
   0   8   3      490.78      518.12      2.94 o
   1   8   3       47.25       66.57      0.63 o
   2   8   3       19.02       10.14      0.28 o
   3   8   3      148.84      144.60      1.02 o
   4   8   3      594.09      631.65      3.32 o
   5   8   3       98.58      105.17      0.93 o
   6   8   3      468.19      460.99      3.17 o
   7   8   3        3.83        3.42      0.57 o
   8   8   3        4.64        3.77      0.66 o
   9   8   3      153.81      156.09      2.20 o
  10   8   3       13.72       16.53      1.06 o
 -11   9   3       41.78       40.80      1.43 o
 -10   9   3     1653.26     1671.50     13.83 o
  -9   9   3      617.08      614.90      5.32 o
  -8   9   3      429.53      421.46      3.42 o
  -7   9   3        4.96        7.85      0.63 o
  -6   9   3      205.51      194.55      1.71 o
  -5   9   3     2408.95     2370.75     13.57 o
  -4   9   3      743.26      710.58      4.17 o
  -3   9   3        2.52        3.41      0.31 o
  -2   9   3      281.76      311.49      1.92 o
  -1   9   3     1036.02     1040.73      6.12 o
   0   9   3     2039.14     1919.73     10.99 o
   1   9   3     4316.46     4318.00     23.00 o
   2   9   3     1717.57     1804.72      9.67 o
   3   9   3      510.68      515.79      2.99 o
   4   9   3     1084.04     1116.00      8.03 o
   5   9   3      234.78      246.38      1.72 o
   6   9   3     1573.51     1562.39     10.31 o
   7   9   3       49.62       40.77      1.04 o
   8   9   3       11.33       10.28      0.82 o
   9   9   3      223.78      224.23      2.73 o
  10   9   3      953.28     1005.53     13.57 o
 -11  10   3       60.49       54.61      2.25 o
 -10  10   3        3.47        4.32      0.97 o
  -9  10   3        5.88        4.27      0.85 o
  -8  10   3       46.01       45.10      1.15 o
  -7  10   3     1534.75     1546.03     10.66 o
  -6  10   3        4.16        4.08      0.50 o
  -5  10   3      331.43      340.16      2.43 o
  -4  10   3      941.73      909.22      5.39 o
  -3  10   3      250.96      251.61      1.72 o
  -2  10   3       42.21       40.73      0.64 o
  -1  10   3       66.56       65.23      0.70 o
   0  10   3      882.38      967.65      5.94 o
   1  10   3        0.02        1.88      0.27 o
   2  10   3       91.17      109.05      0.94 o
   3  10   3        8.57       13.80      0.48 o
   4  10   3     1306.54     1228.91      7.90 o
   5  10   3       81.07       84.29      1.02 o
   6  10   3      863.58      805.26      5.65 o
   7  10   3        1.13        1.38      0.63 o
   8  10   3        4.76        3.94      0.78 o
   9  10   3        9.77        8.17      0.92 o
 -10  11   3      452.17      477.25      4.74 o
  -9  11   3     1381.14     1398.30     11.00 o
  -8  11   3       21.81       20.57      0.89 o
  -7  11   3      550.47      538.23      4.61 o
  -6  11   3      637.41      634.99      4.81 o
  -5  11   3       75.91       82.11      1.02 o
  -4  11   3      605.12      622.22      4.18 o
  -3  11   3       54.06       54.88      0.80 o
  -2  11   3       42.77       38.83      0.87 o
  -1  11   3     1509.19     1476.56      8.36 o
   0  11   3     5273.40     5238.89     28.88 o
   1  11   3     2997.02     3075.40     17.05 o
   2  11   3      185.79      154.83      1.27 o
   3  11   3      163.73      165.48      1.54 o
   4  11   3        6.55       13.74      0.56 o
   5  11   3     1352.28     1306.94      8.70 o
   6  11   3       60.38       60.34      1.13 o
   7  11   3      136.28      135.83      1.97 o
   8  11   3       44.16       39.15      1.44 o
   9  11   3      215.69      221.23      3.04 o
 -10  12   3        3.12        0.89      1.05 o
  -9  12   3       39.23       44.50      1.72 o
  -8  12   3        9.41        7.49      0.91 o
  -7  12   3        0.09       -0.52      0.71 o
  -6  12   3      842.50      835.60      6.77 o
  -5  12   3      160.78      146.38      1.70 o
  -4  12   3     1285.51     1308.82      8.68 o
  -3  12   3      316.68      322.71      2.64 o
  -2  12   3      367.84      372.71      3.56 o
  -1  12   3     1148.46     1114.89      6.82 o
   0  12   3        9.24        8.33      0.43 o
   1  12   3       63.06       48.45      0.87 o
   2  12   3      601.84      579.23      3.99 o
   3  12   3      393.27      352.51      2.74 o
   4  12   3      261.75      279.74      2.54 o
   5  12   3       71.48       77.41      1.43 o
   6  12   3        1.23        2.65      0.79 o
   7  12   3      382.08      400.16      4.02 o
   8  12   3       10.52       10.29      0.91 o
   9  12   3       11.33        9.39      2.03 o
  -9  13   3      545.91      548.35      5.67 o
  -8  13   3      315.81      316.09      3.85 o
  -7  13   3       81.13       83.60      1.60 o
  -6  13   3      361.55      359.19      3.57 o
  -5  13   3     1234.54     1193.42      9.33 o
  -4  13   3        2.61        2.41      0.60 o
  -3  13   3      218.56      203.69      2.03 o
  -2  13   3      540.95      551.58      4.36 o
  -1  13   3     3451.89     3411.12     23.44 o
   0  13   3      702.42      656.50      4.67 o
   1  13   3     1476.50     1478.82     11.20 o
   2  13   3      403.39      456.55      3.41 o
   3  13   3      214.11      240.74      2.21 o
   4  13   3      347.15      337.86      3.54 o
   5  13   3      107.82      105.63      2.00 o
   6  13   3       20.67       20.31      1.18 o
   7  13   3        5.16        5.71      1.07 o
   8  13   3       63.77       53.12      1.79 o
  -9  14   3       21.82       21.22      1.24 o
  -8  14   3        9.72        9.50      1.02 o
  -7  14   3       77.18       78.01      1.59 o
  -6  14   3      403.39      394.13      3.88 o
  -5  14   3       62.62       53.42      1.24 o
  -4  14   3      391.87      380.10      3.71 o
  -3  14   3      117.09      112.53      1.58 o
  -2  14   3      338.66      342.37      3.13 o
  -1  14   3        0.83        2.13      0.59 o
   0  14   3      181.91      174.50      1.84 o
   1  14   3      122.70      124.44      1.45 o
   2  14   3      516.74      496.09      4.05 o
   3  14   3       35.59       34.92      1.01 o
   4  14   3      485.59      472.81      6.23 o
   5  14   3      102.38       92.20      2.00 o
   6  14   3      282.24      311.18      4.33 o
   7  14   3       62.89       59.43      1.91 o
   8  14   3        2.14        2.74      2.43 o
  -8  15   3      788.08      792.34      7.68 o
  -7  15   3      688.19      688.26      6.73 o
  -6  15   3       17.26       18.17      1.08 o
  -5  15   3       89.77       87.12      2.03 o
  -4  15   3      128.91      118.68      1.77 o
  -3  15   3      389.09      379.72      3.72 o
  -2  15   3     1501.11     1465.01     14.13 o
  -1  15   3      282.38      266.57      3.08 o
   0  15   3      584.14      579.30      5.37 o
   1  15   3      836.22      766.08      7.07 o
   2  15   3     1095.65     1105.82      9.17 o
   3  15   3      950.94      978.25      8.42 o
   4  15   3      346.38      345.26      4.19 o
   5  15   3        1.96       -0.07      0.91 o
   6  15   3       80.35       86.08      2.15 o
   7  15   3      136.14      123.16      3.13 o
  -8  16   3       83.77       82.13      2.06 o
  -7  16   3        1.87        1.36      0.92 o
  -6  16   3       42.57       46.32      1.58 o
  -5  16   3       43.34       42.11      1.35 o
  -4  16   3        5.81        4.09      0.86 o
  -3  16   3      402.09      404.24      4.22 o
  -2  16   3       29.14       28.43      1.22 o
  -1  16   3      249.57      241.79      3.09 o
   0  16   3        0.15        0.46      0.83 o
   1  16   3       46.79       44.09      1.30 o
   2  16   3       37.78       48.34      1.22 o
   3  16   3       17.80       20.25      1.07 o
   4  16   3       16.93       16.10      1.32 o
   5  16   3      266.84      270.67      3.93 o
   6  16   3        0.73       -0.67      1.02 o
  -7  17   3      240.86      256.26      3.52 o
  -6  17   3       65.23       67.39      1.95 o
  -5  17   3      143.27      141.33      2.81 o
  -4  17   3       70.42       74.69      1.77 o
  -3  17   3       83.81       84.61      1.69 o
  -2  17   3     1334.54     1350.96     12.07 o
  -1  17   3      585.38      585.15      6.84 o
   0  17   3      162.79      157.49      2.61 o
   1  17   3      495.01      489.23      5.93 o
   2  17   3     2015.77     1990.79     24.17 o
   3  17   3     1089.38     1127.76     12.56 o
   4  17   3       63.96       60.06      1.88 o
   5  17   3       83.40       81.01      2.06 o
  -6  18   3       83.22       84.03      2.12 o
  -5  18   3        0.00       -0.37      0.94 o
  -4  18   3       39.29       39.58      1.64 o
  -3  18   3        8.29        6.95      0.96 o
  -2  18   3       19.66       18.81      1.07 o
  -1  18   3        1.23        1.08      0.89 o
   0  18   3       30.59       31.57      1.58 o
   1  18   3        2.89        4.63      1.56 o
   2  18   3       45.45       55.46      1.97 o
   3  18   3        6.65        3.70      1.42 o
   4  18   3       11.26       14.33      1.34 o
  -4  19   3       26.84       30.62      1.41 o
  -3  19   3       57.21       55.68      1.84 o
  -2  19   3      471.03      461.86      5.78 o
  -1  19   3      216.19      224.71      3.84 o
   0  19   3      346.74      344.24      5.14 o
   1  19   3      956.03     1005.27     12.81 o
   2  19   3     1235.60     1261.97     15.86 o
   3  19   3      467.77      440.52      6.37 o
  -2  20   3       35.00       41.32      1.63 o
  -1  20   3        0.04        0.86      1.10 o
   0  20   3       49.40       47.75      1.92 o
   1  20   3        3.21        4.38      1.20 o
 -12   0   4      942.88      955.20     11.14 o
 -11   0   4      410.37      415.30      5.15 o
 -10   0   4       93.65      102.14      1.84 o
  -9   0   4      190.48      198.74      2.44 o
  -8   0   4      458.83      460.59      4.34 o
  -7   0   4        5.66        8.69      0.73 o
  -6   0   4      378.35      328.50      2.30 o
  -5   0   4     3404.60     3577.13     19.52 o
  -4   0   4     4666.84     4674.35     32.03 o
  -3   0   4    30779.31    27889.88    329.96 o
  -2   0   4     4075.03     3901.53     30.36 o
  -1   0   4     8623.36     8695.13     71.31 o
   0   0   4      283.97      334.51      3.06 o
   1   0   4       23.74       23.76      0.58 o
   2   0   4     1389.93     1610.43     12.30 o
   3   0   4       30.27       23.32      0.64 o
   4   0   4      646.32      632.86      5.81 o
   5   0   4      450.00      406.95      3.87 o
   6   0   4     3051.43     3113.61     27.42 o
   7   0   4     6092.63     6131.83     52.62 o
   8   0   4     5426.90     5450.28     47.03 o
   9   0   4     1177.57     1180.81     11.95 o
  10   0   4      163.09      162.91      3.14 o
 -12   1   4        0.05        1.02      0.84 o
 -11   1   4        2.03        0.76      0.73 o
 -10   1   4        1.92        0.33      0.57 o
  -9   1   4        5.26        5.50      0.51 o
  -8   1   4       13.99       15.52      0.51 o
  -7   1   4      475.22      471.59      2.40 o
  -6   1   4       69.83       63.21      0.56 o
  -5   1   4     1257.55     1262.30      5.62 o
  -4   1   4     1397.84     1627.73      7.80 o
  -3   1   4      459.94      464.25      2.28 o
  -2   1   4      258.77      230.78      1.32 o
  -1   1   4      647.25      725.83      4.23 o
   0   1   4      470.91      528.91      3.76 o
   1   1   4      830.13      925.76      5.48 o
   2   1   4      148.11      144.08      1.03 o
   3   1   4        0.57        1.49      0.24 o
   4   1   4        7.53        6.15      0.41 o
   5   1   4      102.82      113.49      1.03 o
   6   1   4      555.06      531.38      3.84 o
   7   1   4       59.12       54.61      1.73 o
   8   1   4      287.20      292.70      2.56 o
   9   1   4       17.42       16.61      0.88 o
  10   1   4        0.44        1.41      0.75 o
 -12   2   4     1371.93     1401.96     11.10 o
 -11   2   4      431.61      425.42      3.74 o
 -10   2   4       40.49       37.31      0.89 o
  -9   2   4      175.68      171.01      1.55 o
  -8   2   4        6.27        4.46      0.43 o
  -7   2   4       47.77       41.88      0.53 o
  -6   2   4     1821.15     1835.75      8.17 o
  -5   2   4     1683.71     1778.12      7.83 o
  -4   2   4     8248.59     8459.19     37.93 o
  -3   2   4    12273.80    12354.64     58.29 o
  -2   2   4    14675.39    14759.77     82.75 o
  -1   2   4     1682.07     1679.59      9.22 o
   0   2   4     1260.09     1271.85      7.88 o
   1   2   4       39.65       39.59      0.49 o
   2   2   4      722.41      723.71      4.18 o
   3   2   4       30.53       35.54      0.47 o
   4   2   4      339.76      332.10      1.96 o
   5   2   4       43.28       29.12      0.58 o
   6   2   4     1690.74     1726.79     10.77 o
   7   2   4     6030.47     5877.91     36.91 o
   8   2   4     2450.75     2463.37     18.55 o
   9   2   4      965.52      972.41      7.48 o
  10   2   4       35.98       30.77      1.13 o
 -12   3   4      255.48      274.91      3.00 o
 -11   3   4       81.58       82.25      1.45 o
 -10   3   4        2.68        0.80      0.59 o
  -9   3   4       73.29       79.43      1.08 o
  -8   3   4      288.40      293.01      1.94 o
  -7   3   4       19.03       20.37      0.49 o
  -6   3   4      149.46      152.04      1.01 o
  -5   3   4        2.46        7.66      0.35 o
  -4   3   4      381.52      344.82      1.89 o
  -3   3   4       75.92       71.28      0.59 o
  -2   3   4     2042.16     2073.58     11.41 o
  -1   3   4     1215.26     1209.01      7.21 o
   0   3   4      577.14      657.70      4.64 o
   1   3   4     2929.07     3025.60     19.60 o
   2   3   4      323.66      365.28      2.29 o
   3   3   4      114.77      103.42      0.72 o
   4   3   4      193.27      187.30      1.15 o
   5   3   4      722.34      737.55      4.13 o
   6   3   4       96.36       78.64      0.95 o
   7   3   4      551.72      526.83      3.82 o
   8   3   4       12.97       15.27      0.71 o
   9   3   4      324.59      324.02      2.85 o
  10   3   4        2.88        1.95      0.85 o
 -12   4   4      894.88      912.44      8.15 o
 -11   4   4     1333.93     1337.45      9.93 o
 -10   4   4      886.83      862.38      6.26 o
  -9   4   4        4.23        2.90      0.51 o
  -8   4   4      158.31      160.32      1.46 o
  -7   4   4      392.72      402.27      2.61 o
  -6   4   4        6.13        4.89      0.33 o
  -5   4   4      137.07      143.23      0.96 o
  -4   4   4     4319.48     4334.59     20.24 o
  -3   4   4    12165.45    12033.41     64.51 o
  -2   4   4    12528.86    12538.85     72.68 o
  -1   4   4     9249.29     9413.67     56.16 o
   0   4   4     4150.48     4440.03     27.68 o
   1   4   4     1202.99     1318.98      7.89 o
   2   4   4     1321.24     1421.27      7.63 o
   3   4   4      288.83      293.41      1.67 o
   4   4   4     1168.55     1102.03      5.81 o
   5   4   4      530.43      543.91      3.38 o
   6   4   4     2686.14     2751.64     16.93 o
   7   4   4     2312.10     2316.93     15.67 o
   8   4   4     4027.80     3916.59     27.31 o
   9   4   4      717.74      718.84      6.02 o
  10   4   4      262.47      271.03      3.25 o
 -12   5   4      210.64      224.44      4.04 o
 -11   5   4      219.02      215.43      2.58 o
 -10   5   4       43.66       40.45      1.18 o
  -9   5   4      237.09      221.04      2.20 o
  -8   5   4       31.58       25.85      0.71 o
  -7   5   4      357.18      344.45      2.40 o
  -6   5   4        0.19        1.30      0.31 o
  -5   5   4     2252.90     2168.10     10.46 o
  -4   5   4     1396.80     1286.87      6.28 o
  -3   5   4      489.38      481.52      2.68 o
  -2   5   4      868.72      769.85      4.16 o
  -1   5   4      957.39      916.45      5.17 o
   0   5   4     1363.07     1441.53      8.96 o
   1   5   4       65.64       83.38      0.78 o
   2   5   4      373.43      401.46      2.41 o
   3   5   4      194.90      209.03      1.38 o
   4   5   4       78.24       68.35      0.69 o
   5   5   4       13.16        7.01      0.42 o
   6   5   4     2209.35     2207.49     14.35 o
   7   5   4      278.63      275.31      2.44 o
   8   5   4      300.09      312.65      2.88 o
   9   5   4      280.02      301.64      4.22 o
  10   5   4      208.74      206.75      2.83 o
 -12   6   4     2145.50     2232.13     34.09 o
 -11   6   4     1503.68     1527.70     12.01 o
 -10   6   4      759.21      763.61      6.40 o
  -9   6   4        7.13        8.28      0.82 o
  -8   6   4      469.49      447.47      3.31 o
  -7   6   4      898.33      881.05      6.39 o
  -6   6   4       22.29       23.63      0.52 o
  -5   6   4     1434.95     1428.43      7.02 o
  -4   6   4     1303.50     1281.67      6.43 o
  -3   6   4     2550.50     2452.15     13.05 o
  -2   6   4    10983.11    11212.21     57.81 o
  -1   6   4    10085.07    10285.14     58.63 o
   0   6   4     2650.20     2660.13     15.70 o
   1   6   4      326.03      362.84      2.27 o
   2   6   4     2024.39     1925.64     10.29 o
   3   6   4     1474.25     1488.88      7.59 o
   4   6   4      327.43      329.66      2.01 o
   5   6   4     1714.05     1707.31     10.75 o
   6   6   4      935.91      932.52      6.36 o
   7   6   4     2048.53     2013.21     15.64 o
   8   6   4     1804.40     1785.96     13.71 o
   9   6   4     2769.66     2762.30     22.14 o
  10   6   4      589.60      594.12      8.55 o
 -11   7   4      302.51      323.41      3.69 o
 -10   7   4      192.55      187.33      2.34 o
  -9   7   4      240.46      238.74      2.60 o
  -8   7   4      380.04      380.19      3.34 o
  -7   7   4       22.31       22.50      0.80 o
  -6   7   4      486.05      460.62      2.89 o
  -5   7   4      972.85      893.02      4.73 o
  -4   7   4     2703.09     2689.42     13.26 o
  -3   7   4       46.25       35.81      0.61 o
  -2   7   4      618.13      589.92      3.31 o
  -1   7   4     2770.02     2651.34     15.82 o
   0   7   4      229.48      214.23      1.55 o
   1   7   4        0.17        0.81      0.21 o
   2   7   4      485.68      496.92      2.84 o
   3   7   4       99.56       91.23      0.76 o
   4   7   4      587.59      589.75      3.30 o
   5   7   4     1684.48     1755.47     11.05 o
   6   7   4     1320.23     1302.58      8.70 o
   7   7   4      133.78      143.15      1.80 o
   8   7   4       85.52       90.34      1.65 o
   9   7   4      494.93      511.39      5.35 o
  10   7   4      225.22      242.33      4.48 o
 -11   8   4     1882.55     1930.65     15.89 o
 -10   8   4     1194.58     1211.26     10.30 o
  -9   8   4       47.28       46.74      1.31 o
  -8   8   4      680.42      672.47      4.84 o
  -7   8   4      480.73      471.04      3.28 o
  -6   8   4      768.92      780.69      5.15 o
  -5   8   4     1190.82     1251.58      9.04 o
  -4   8   4     1304.90     1308.72      6.96 o
  -3   8   4     1851.64     1866.72      9.98 o
  -2   8   4     4691.53     4767.26     29.50 o
  -1   8   4    11253.11    11444.04     65.30 o
   0   8   4     3792.02     3774.30     20.66 o
   1   8   4      255.12      257.54      1.63 o
   2   8   4     1352.95     1392.75      7.52 o
   3   8   4     2187.00     2156.08     11.48 o
   4   8   4      638.16      626.44      3.91 o
   5   8   4     1707.84     1721.74     10.87 o
   6   8   4      879.24      854.94      5.92 o
   7   8   4      823.01      817.91      7.10 o
   8   8   4      709.33      707.08      6.33 o
   9   8   4     1610.86     1656.82     14.90 o
 -11   9   4      413.75      434.20      7.08 o
 -10   9   4      667.42      679.22      6.78 o
  -9   9   4      683.46      671.50      6.58 o
  -8   9   4       78.50       77.63      1.48 o
  -7   9   4        0.45        0.73      0.58 o
  -6   9   4      581.50      576.55      4.32 o
  -5   9   4     2213.29     2174.66     13.42 o
  -4   9   4     1852.67     1808.08     10.40 o
  -3   9   4      198.67      191.76      1.32 o
  -2   9   4       75.65       71.65      0.81 o
  -1   9   4     1238.16     1203.07      7.31 o
   0   9   4     1278.13     1241.66      6.78 o
   1   9   4     3564.56     3648.47     18.18 o
   2   9   4        0.64        3.77      0.27 o
   3   9   4        6.14        5.96      0.37 o
   4   9   4      633.57      663.33      4.28 o
   5   9   4     2123.18     2200.02     15.13 o
   6   9   4     1091.10     1069.64      8.14 o
   7   9   4      184.54      187.82      2.34 o
   8   9   4       73.43       80.78      1.73 o
   9   9   4      438.35      464.46      5.00 o
 -10  10   4      518.58      528.26      5.59 o
  -9  10   4      123.04      127.13      2.17 o
  -8  10   4      273.31      263.54      3.17 o
  -7  10   4       93.05       90.99      1.33 o
  -6  10   4      653.54      657.01      4.86 o
  -5  10   4     1825.21     1813.73     11.86 o
  -4  10   4      905.22      867.25      5.62 o
  -3  10   4      791.67      820.97      4.76 o
  -2  10   4     3087.47     3056.48     18.13 o
  -1  10   4     5095.06     5165.26     30.71 o
   0  10   4     3903.17     3951.53     22.56 o
   1  10   4      367.78      389.10      2.27 o
   2  10   4      217.00      194.84      1.42 o
   3  10   4      208.88      175.58      1.70 o
   4  10   4       54.99       48.61      0.88 o
   5  10   4     1481.80     1466.56     11.53 o
   6  10   4      840.44      847.92      7.46 o
   7  10   4      178.52      173.62      2.44 o
   8  10   4      806.18      822.35      7.92 o
   9  10   4      350.28      331.34      4.82 o
 -10  11   4      733.20      746.68      7.42 o
  -9  11   4      759.60      763.66      7.41 o
  -8  11   4        8.66        6.36      0.92 o
  -7  11   4      108.36      108.94      1.87 o
  -6  11   4      777.79      737.74      5.43 o
  -5  11   4     1348.36     1305.03      8.68 o
  -4  11   4     1129.08     1086.62      7.29 o
  -3  11   4     1081.93     1066.18      7.11 o
  -2  11   4       40.82       43.15      0.74 o
  -1  11   4     1374.09     1276.45      8.13 o
   0  11   4     3790.36     3730.01     22.93 o
   1  11   4     4885.86     5005.78     28.53 o
   2  11   4      343.71      353.39      2.61 o
   3  11   4      138.41      147.18      1.45 o
   4  11   4      932.00      994.01      8.08 o
   5  11   4      797.91      764.18      6.39 o
   6  11   4      503.95      503.87      4.81 o
   7  11   4        6.25        1.92      0.85 o
   8  11   4       31.73       26.38      1.23 o
 -10  12   4      230.25      236.66      4.17 o
  -9  12   4       73.99       75.57      1.85 o
  -8  12   4       33.11       28.76      1.19 o
  -7  12   4      375.62      348.27      3.83 o
  -6  12   4        2.99        4.10      0.73 o
  -5  12   4      663.40      653.89      4.83 o
  -4  12   4      337.69      344.27      2.70 o
  -3  12   4      429.59      422.96      3.32 o
  -2  12   4     1611.03     1596.20     11.60 o
  -1  12   4      329.90      353.16      2.73 o
   0  12   4      860.51      888.09      5.88 o
   1  12   4      157.57      172.67      1.53 o
   2  12   4       12.08       15.78      0.78 o
   3  12   4      491.75      435.90      3.29 o
   4  12   4      400.09      394.81      3.66 o
   5  12   4      365.95      365.32      4.07 o
   6  12   4      399.60      379.76      4.46 o
   7  12   4      273.12      266.78      3.59 o
   8  12   4      482.06      481.92      5.57 o
  -9  13   4     1213.76     1238.25     11.41 o
  -8  13   4      119.76      117.36      2.10 o
  -7  13   4      929.62      903.00      8.45 o
  -6  13   4      927.38      898.79      8.32 o
  -5  13   4      174.59      173.71      2.08 o
  -4  13   4      531.11      509.52      4.19 o
  -3  13   4       29.33       26.52      0.77 o
  -2  13   4      171.38      155.16      1.68 o
  -1  13   4        0.14       -0.55      0.92 o
   0  13   4     3706.13     3623.18     23.70 o
   1  13   4     1469.02     1502.89      9.65 o
   2  13   4      462.89      470.37      3.51 o
   3  13   4      765.93      764.89      6.07 o
   4  13   4     1350.71     1316.33     13.11 o
   5  13   4      587.78      574.43      6.93 o
   6  13   4      106.38      116.12      2.46 o
   7  13   4        4.23        5.95      1.14 o
  -9  14   4      408.99      425.55      6.03 o
  -8  14   4      505.45      515.74      5.40 o
  -7  14   4      176.60      180.84      2.56 o
  -6  14   4      134.73      138.12      2.17 o
  -5  14   4       22.83       18.41      0.90 o
  -4  14   4      367.82      376.46      3.69 o
  -3  14   4     1701.98     1687.99     13.79 o
  -2  14   4      133.84      140.70      1.70 o
  -1  14   4     1133.83     1068.95      9.13 o
   0  14   4      151.58      178.33      1.99 o
   1  14   4      484.10      502.30      4.10 o
   2  14   4     1051.34     1009.59     10.79 o
   3  14   4      244.93      242.12      3.12 o
   4  14   4       43.19       45.44      1.56 o
   5  14   4       13.98       12.21      1.12 o
   6  14   4      498.52      499.67      6.32 o
   7  14   4      402.24      426.01      6.62 o
  -8  15   4       80.48       78.84      2.29 o
  -7  15   4      206.65      206.64      2.80 o
  -6  15   4      350.67      344.84      3.85 o
  -5  15   4      592.17      576.96      6.21 o
  -4  15   4       76.75       66.22      1.44 o
  -3  15   4      467.25      462.06      4.69 o
  -2  15   4      188.33      193.07      2.62 o
  -1  15   4        0.65       -0.64      0.64 o
   0  15   4     1362.23     1403.98     11.82 o
   1  15   4     2383.81     2305.24     20.69 o
   2  15   4      342.82      354.13      5.93 o
   3  15   4      455.13      455.00      8.52 o
   4  15   4      871.70      863.46     10.49 o
   5  15   4      452.89      474.19      6.59 o
   6  15   4      166.41      168.37      2.99 o
  -7  16   4      283.83      289.91      3.52 o
  -6  16   4       10.34        8.54      1.06 o
  -5  16   4      191.14      190.50      3.07 o
  -4  16   4     1238.49     1239.00     13.45 o
  -3  16   4      946.15      947.60      9.64 o
  -2  16   4      365.39      365.80      4.29 o
  -1  16   4       33.70       32.71      1.43 o
   0  16   4      186.62      171.86      2.72 o
   1  16   4      466.46      504.62      5.59 o
   2  16   4     1325.18     1367.73     14.91 o
   3  16   4      604.35      599.67      7.12 o
   4  16   4       96.77       92.09      2.41 o
   5  16   4        7.86       11.58      1.18 o
   6  16   4      103.59      107.35      3.72 o
  -6  17   4      417.11      408.39      5.39 o
  -5  17   4      184.39      185.15      3.34 o
  -4  17   4      261.73      274.82      3.90 o
  -3  17   4      170.01      172.70      2.87 o
  -2  17   4       18.15       14.07      1.04 o
  -1  17   4      427.10      408.81      5.85 o
   0  17   4      590.07      600.60      8.02 o
   1  17   4      582.26      601.09      8.07 o
   2  17   4      122.94      113.08      3.64 o
   3  17   4       73.56       76.04      1.95 o
   4  17   4       41.80       40.14      2.37 o
   5  17   4      234.47      236.45      7.76 o
  -5  18   4      183.12      183.29      3.10 o
  -4  18   4      122.76      127.35      2.52 o
  -3  18   4      585.31      606.30      9.13 o
  -2  18   4      378.00      373.66      4.89 o
  -1  18   4       65.41       64.59      2.04 o
   0  18   4       38.76       40.70      1.87 o
   1  18   4      285.16      271.57      4.33 o
   2  18   4      334.33      323.57      4.97 o
   3  18   4      699.83      738.91      9.82 o
   4  18   4        9.75        6.39      2.43 o
  -4  19   4      223.96      226.75      3.51 o
  -3  19   4      190.82      196.15      3.22 o
  -2  19   4       30.57       27.10      1.67 o
  -1  19   4      212.41      218.05      5.24 o
   0  19   4      231.54      237.63      4.03 o
   1  19   4      199.13      205.30      3.68 o
   2  19   4       96.12       99.62      3.23 o
 -12   1   5       51.88       54.90      1.29 o
 -11   1   5      140.95      134.06      1.65 o
 -10   1   5      755.60      754.22      5.16 o
  -9   1   5     1036.76      999.74      6.63 o
  -8   1   5      451.44      446.67      3.15 o
  -7   1   5      956.24      934.25      5.50 o
  -6   1   5       17.08       15.77      0.43 o
  -5   1   5     1916.50     1975.49      9.30 o
  -4   1   5     4845.61     4852.58     23.10 o
  -3   1   5     5664.57     5635.85     27.86 o
  -2   1   5     2181.94     2193.29     11.67 o
  -1   1   5      275.37      266.03      1.84 o
   0   1   5     3196.55     3371.15     22.98 o
   1   1   5     5464.02     5773.99     35.56 o
   2   1   5     2329.98     2266.20     13.39 o
   3   1   5       35.65       38.28      0.68 o
   4   1   5        3.18        4.23      0.42 o
   5   1   5      283.99      266.99      2.46 o
   6   1   5     1882.06     1869.60     14.08 o
   7   1   5      973.39      938.74      7.47 o
   8   1   5      536.41      505.74      4.53 o
   9   1   5       11.24       13.63      0.99 o
  10   1   5       79.65       81.87      2.24 o
 -12   2   5       15.48       13.74      1.07 o
 -11   2   5       18.41       16.26      0.90 o
 -10   2   5      101.26       92.84      1.46 o
  -9   2   5       29.42       27.86      1.05 o
  -8   2   5      114.82      108.24      1.18 o
  -7   2   5        0.88        0.32      0.38 o
  -6   2   5      139.23      163.17      1.05 o
  -5   2   5     1931.95     1932.24      9.10 o
  -4   2   5      379.11      424.23      2.25 o
  -3   2   5      198.58      232.39      1.47 o
  -2   2   5       69.69       67.96      0.68 o
  -1   2   5        2.69        1.89      0.25 o
   0   2   5        8.84       21.79      0.43 o
   1   2   5        0.02        0.56      0.29 o
   2   2   5      373.76      362.97      2.55 o
   3   2   5      880.61      930.13      5.61 o
   4   2   5        1.71        1.41      0.32 o
   5   2   5      141.81      121.76      1.26 o
   6   2   5      188.27      178.25      1.99 o
   7   2   5       54.54       49.67      1.75 o
   8   2   5       82.02       79.80      1.60 o
   9   2   5        3.88        2.35      0.86 o
  10   2   5        0.06        0.48      1.04 o
 -12   3   5      684.82      677.25      5.96 o
 -11   3   5      189.37      194.98      2.43 o
 -10   3   5      344.92      350.98      3.21 o
  -9   3   5     1080.46     1078.55      7.37 o
  -8   3   5       53.81       55.72      0.95 o
  -7   3   5      531.06      539.03      3.50 o
  -6   3   5      213.18      228.43      1.39 o
  -5   3   5      620.01      604.88      2.97 o
  -4   3   5     1781.12     1727.29      9.23 o
  -3   3   5     1906.03     1837.32     10.88 o
  -2   3   5     1532.55     1524.79      8.79 o
  -1   3   5      577.17      613.23      3.93 o
   0   3   5     1133.83     1125.91      7.89 o
   1   3   5      723.80      678.92      5.47 o
   2   3   5      870.77      936.41      6.09 o
   3   3   5       30.70       29.17      0.69 o
   4   3   5      301.82      317.71      2.21 o
   5   3   5      875.16      854.02      6.11 o
   6   3   5      802.23      744.89      5.73 o
   7   3   5      909.81      917.80      7.35 o
   8   3   5      172.91      166.08      2.21 o
   9   3   5      162.98      149.01      2.20 o
  10   3   5      288.65      288.18      3.79 o
 -12   4   5       38.61       37.30      1.40 o
 -11   4   5      329.48      330.27      3.38 o
 -10   4   5        8.68        4.43      0.75 o
  -9   4   5        0.90       -0.60      0.60 o
  -8   4   5     1255.88     1227.77      7.97 o
  -7   4   5     1436.51     1470.52      8.99 o
  -6   4   5        4.46        8.04      0.39 o
  -5   4   5     2853.96     2864.43     13.76 o
  -4   4   5     1177.85     1208.32      5.86 o
  -3   4   5      308.80      291.89      1.70 o
  -2   4   5      423.09      399.14      2.60 o
  -1   4   5       17.03       20.05      0.45 o
   0   4   5      262.82      259.14      2.17 o
   1   4   5      122.61      137.59      1.22 o
   2   4   5      803.07      839.33      5.52 o
   3   4   5      773.05      743.79      4.33 o
   4   4   5      277.50      253.14      1.96 o
   5   4   5     2354.72     2353.91     16.01 o
   6   4   5     1589.41     1513.58     11.02 o
   7   4   5        0.35       -0.69      0.69 o
   8   4   5      271.96      249.64      3.67 o
   9   4   5       40.30       40.78      1.51 o
  10   4   5       48.25       51.10      4.26 o
 -12   5   5      419.71      422.74      6.07 o
 -11   5   5      298.33      308.34      3.26 o
 -10   5   5        6.54        4.46      0.75 o
  -9   5   5        2.76        0.88      0.66 o
  -8   5   5      176.32      183.05      1.74 o
  -7   5   5      666.43      691.48      4.33 o
  -6   5   5     1029.32     1017.37      5.82 o
  -5   5   5     1482.75     1462.82      9.73 o
  -4   5   5     2605.25     2710.45     15.17 o
  -3   5   5      943.44      958.75      5.26 o
  -2   5   5     1859.46     1832.12     10.11 o
  -1   5   5      944.02      907.74      5.45 o
   0   5   5        4.37        2.80      0.29 o
   1   5   5     1797.69     1734.06     11.26 o
   2   5   5      240.94      235.73      1.63 o
   3   5   5     3840.95     3831.88     21.51 o
   4   5   5     1540.43     1561.91      9.67 o
   5   5   5      564.61      571.33      3.84 o
   6   5   5      212.36      205.79      2.01 o
   7   5   5      261.30      234.18      2.38 o
   8   5   5       84.07       84.14      1.63 o
   9   5   5      183.26      179.08      2.63 o
 -11   6   5       11.57       11.07      1.00 o
 -10   6   5       15.19       15.01      1.16 o
  -9   6   5      213.63      206.56      2.37 o
  -8   6   5      487.34      479.39      4.38 o
  -7   6   5      234.68      235.92      1.85 o
  -6   6   5      366.42      350.49      2.39 o
  -5   6   5      520.21      481.16      2.95 o
  -4   6   5      598.81      671.43      3.59 o
  -3   6   5       47.76       39.12      0.57 o
  -2   6   5     1506.75     1538.13      8.37 o
  -1   6   5      480.16      493.57      3.15 o
   0   6   5        0.52       -0.06      0.33 o
   1   6   5      521.74      505.46      3.70 o
   2   6   5      444.49      437.51      2.93 o
   3   6   5     2148.12     2155.43     13.33 o
   4   6   5       51.58       54.02      0.77 o
   5   6   5      492.58      488.88      3.75 o
   6   6   5      172.98      162.00      1.79 o
   7   6   5       13.25       13.92      0.89 o
   8   6   5        0.77        0.87      0.62 o
   9   6   5        0.10       -0.91      0.91 o
 -11   7   5      249.41      251.43      3.27 o
 -10   7   5       56.93       55.01      1.53 o
  -9   7   5       85.25       82.38      1.55 o
  -8   7   5      112.68      114.58      1.58 o
  -7   7   5     2036.90     1994.79     13.51 o
  -6   7   5     1887.30     1880.97     11.79 o
  -5   7   5      905.44      896.49      5.70 o
  -4   7   5       56.22       59.63      0.65 o
  -3   7   5     3116.92     3166.27     16.38 o
  -2   7   5      538.61      516.06      3.10 o
  -1   7   5     2513.89     2410.02     15.63 o
   0   7   5      850.71      866.94      6.51 o
   1   7   5      164.94      159.84      1.62 o
   2   7   5     1586.82     1528.64      9.20 o
   3   7   5     2504.59     2493.34     14.29 o
   4   7   5     1650.77     1654.57     12.07 o
   5   7   5     1067.77     1068.94      8.05 o
   6   7   5      179.39      173.27      2.53 o
   7   7   5      140.45      135.07      1.88 o
   8   7   5      113.96      106.18      1.72 o
   9   7   5      391.81      399.06      5.01 o
 -11   8   5        0.00       -0.01      1.16 o
 -10   8   5       16.56       13.67      1.09 o
  -9   8   5        1.10       -0.25      0.79 o
  -8   8   5        3.97        4.25      0.72 o
  -7   8   5       86.94       94.68      1.35 o
  -6   8   5       16.78       15.72      0.66 o
  -5   8   5      356.46      342.14      2.50 o
  -4   8   5      103.53       96.19      0.83 o
  -3   8   5       17.12       13.18      0.37 o
  -2   8   5      816.52      892.78      5.09 o
  -1   8   5        3.35        8.07      0.38 o
   0   8   5      109.17       99.29      0.97 o
   1   8   5     1011.38     1017.56      7.03 o
   2   8   5      223.45      212.95      1.59 o
   3   8   5       51.47       64.32      0.86 o
   4   8   5      204.04      195.13      1.94 o
   5   8   5        7.32        7.47      0.59 o
   6   8   5        3.06        3.41      0.72 o
   7   8   5        0.05       -0.69      0.69 o
   8   8   5       32.47       31.36      1.15 o
   9   8   5       80.45       85.49      1.98 o
 -11   9   5      696.91      718.15     10.24 o
 -10   9   5        2.21        0.58      1.00 o
  -9   9   5      364.40      351.81      3.69 o
  -8   9   5      283.36      274.19      2.81 o
  -7   9   5     1405.64     1408.78      9.79 o
  -6   9   5     3144.63     3082.66     20.87 o
  -5   9   5     1271.32     1233.46      8.60 o
  -4   9   5      318.64      326.34      2.19 o
  -3   9   5       17.74       17.25      0.45 o
  -2   9   5     1021.61     1008.84      5.75 o
  -1   9   5     1397.54     1403.44      8.14 o
   0   9   5       10.99        9.47      0.36 o
   1   9   5      138.27      131.63      1.43 o
   2   9   5      177.06      184.91      1.60 o
   3   9   5     3341.20     3295.73     21.34 o
   4   9   5     3419.63     3328.05     23.80 o
   5   9   5     1190.73     1199.85      9.54 o
   6   9   5       80.64       70.24      1.48 o
   7   9   5       17.33       16.24      0.94 o
   8   9   5      159.62      147.81      2.31 o
 -10  10   5       16.30       16.32      1.18 o
  -9  10   5      580.56      567.62      5.79 o
  -8  10   5        1.76        0.46      0.83 o
  -7  10   5      302.77      300.34      2.78 o
  -6  10   5       49.32       45.72      1.09 o
  -5  10   5      129.72      136.25      1.52 o
  -4  10   5      147.22      133.70      1.38 o
  -3  10   5       89.94       98.81      0.99 o
  -2  10   5        2.07        3.23      0.38 o
  -1  10   5       50.60       58.40      0.80 o
   0  10   5        1.42        2.38      0.37 o
   1  10   5      123.24      121.04      1.04 o
   2  10   5        2.60        1.34      0.42 o
   3  10   5       13.43        7.09      0.63 o
   4  10   5      242.85      218.45      2.28 o
   5  10   5      287.11      282.84      2.84 o
   6  10   5      102.42      108.58      1.83 o
   7  10   5       20.29       17.29      1.07 o
   8  10   5      247.25      256.16      3.46 o
 -10  11   5      117.85      116.55      2.91 o
  -9  11   5       26.88       23.28      1.17 o
  -8  11   5       49.64       43.21      1.43 o
  -7  11   5     1477.92     1468.64     13.06 o
  -6  11   5     1312.41     1309.11      9.66 o
  -5  11   5      618.71      618.63      4.93 o
  -4  11   5      399.55      408.10      3.11 o
  -3  11   5      260.02      268.93      2.21 o
  -2  11   5     1255.72     1263.55      8.14 o
  -1  11   5     1020.90      995.61      6.96 o
   0  11   5      843.91      827.27      5.62 o
   1  11   5      120.33      120.79      1.12 o
   2  11   5      199.55      153.31      1.68 o
   3  11   5      238.56      232.86      2.53 o
   4  11   5     1714.37     1715.60     14.35 o
   5  11   5     1008.95      999.39      8.62 o
   6  11   5      431.39      432.31      4.50 o
   7  11   5      137.07      132.22      2.37 o
   8  11   5       65.64       62.86      1.96 o
  -9  12   5        4.58        2.45      1.00 o
  -8  12   5        6.73        5.62      0.94 o
  -7  12   5        0.02       -0.39      0.84 o
  -6  12   5        1.60       -0.26      0.77 o
  -5  12   5      258.03      240.79      2.34 o
  -4  12   5        1.11        0.31      0.54 o
  -3  12   5       92.88       99.86      1.29 o
  -2  12   5      518.43      547.73      4.36 o
  -1  12   5       27.22       31.19      0.84 o
   0  12   5      241.52      275.45      2.77 o
   1  12   5      501.12      477.17      4.11 o
   2  12   5       39.94       42.43      0.98 o
   3  12   5      636.22      608.62      5.50 o
   4  12   5       32.64       29.96      1.07 o
   5  12   5      216.31      221.07      2.96 o
   6  12   5       14.43       12.57      1.08 o
   7  12   5      249.91      253.43      3.44 o
  -9  13   5       76.65       75.71      2.12 o
  -8  13   5       81.14       82.35      1.90 o
  -7  13   5        3.42        2.20      0.90 o
  -6  13   5      803.77      789.41      7.47 o
  -5  13   5     1478.36     1454.61     12.85 o
  -4  13   5     2060.99     2035.81     14.57 o
  -3  13   5      415.40      404.74      3.47 o
  -2  13   5      521.04      540.70      4.40 o
  -1  13   5      158.28      165.72      1.87 o
   0  13   5      170.20      157.92      1.84 o
   1  13   5      512.38      462.17      3.90 o
   2  13   5      139.24      144.71      2.20 o
   3  13   5      345.14      366.60      5.10 o
   4  13   5     1118.67     1121.03     11.33 o
   5  13   5      706.01      697.70      8.18 o
   6  13   5      532.87      552.51      6.83 o
   7  13   5      152.97      144.99      3.35 o
  -8  14   5      151.93      147.27      2.41 o
  -7  14   5      366.51      350.52      3.95 o
  -6  14   5       27.14       21.60      1.08 o
  -5  14   5      335.58      345.71      3.77 o
  -4  14   5       10.41       11.25      1.18 o
  -3  14   5     1794.14     1756.39     15.57 o
  -2  14   5       63.37       59.44      1.18 o
  -1  14   5      157.31      140.18      1.89 o
   0  14   5      971.28      970.42      8.39 o
   1  14   5       15.00       14.17      0.74 o
   2  14   5       32.47       31.49      1.16 o
   3  14   5       52.18       49.92      1.50 o
   4  14   5       22.11       29.03      1.34 o
   5  14   5      388.84      411.91      5.36 o
   6  14   5      229.93      242.83      3.71 o
  -8  15   5      284.27      285.88      4.47 o
  -7  15   5       99.62       99.49      1.99 o
  -6  15   5      496.63      481.78      5.01 o
  -5  15   5     1250.48     1257.06     12.44 o
  -4  15   5      420.33      422.77      5.31 o
  -3  15   5      885.11      879.80      8.99 o
  -2  15   5       23.99       18.38      1.10 o
  -1  15   5       54.84       46.56      1.33 o
   0  15   5       18.49       21.27      0.94 o
   1  15   5      124.88      120.71      2.01 o
   2  15   5      300.30      307.19      4.12 o
   3  15   5       25.56       16.29      1.04 o
   4  15   5      362.31      349.36      6.15 o
   5  15   5      675.26      718.91      8.55 o
   6  15   5      937.35      960.26     21.29 o
  -7  16   5       31.33       26.90      1.70 o
  -6  16   5      133.16      127.24      2.90 o
  -5  16   5      116.38      112.22      2.40 o
  -4  16   5       15.01       11.76      1.14 o
  -3  16   5        8.56        9.14      1.07 o
  -2  16   5       24.52       19.87      1.07 o
  -1  16   5       50.60       55.22      2.33 o
   0  16   5      287.83      268.00      4.15 o
   1  16   5      112.62      114.46      2.23 o
   2  16   5      101.15       98.84      2.12 o
   3  16   5       89.80       89.85      2.06 o
   4  16   5       15.37       18.00      1.28 o
   5  16   5        4.81        7.71      1.90 o
  -6  17   5      203.50      207.75      5.02 o
  -5  17   5      925.78      966.07     10.91 o
  -4  17   5     1255.78     1258.76     13.76 o
  -3  17   5      604.36      610.81      7.25 o
  -2  17   5        1.54        0.99      1.01 o
  -1  17   5      164.53      165.19      3.10 o
   0  17   5       41.80       38.13      2.48 o
   1  17   5      427.95      426.41      6.15 o
   2  17   5      466.04      464.95      6.61 o
   3  17   5      269.60      272.86      3.93 o
   4  17   5      108.27      104.12      3.51 o
  -5  18   5       90.23       98.54      3.64 o
  -4  18   5        0.60        2.65      1.08 o
  -3  18   5        1.48        0.02      1.02 o
  -2  18   5       73.84       74.92      1.99 o
  -1  18   5      161.00      170.85      3.22 o
   0  18   5        0.03       -0.10      1.05 o
   1  18   5       38.33       43.96      1.93 o
   2  18   5        7.12        8.82      2.13 o
  -2  19   5        9.62       10.32      1.90 o
  -1  19   5      335.46      357.10      9.43 o
   0  19   5      129.55      140.22      5.17 o
 -12   0   6      192.30      206.66      3.88 o
 -11   0   6      314.97      330.89      4.96 o
 -10   0   6     3018.54     3115.33     33.01 o
  -9   0   6     3794.89     3845.80     44.58 o
  -8   0   6     2519.54     2462.10     22.06 o
  -7   0   6     2224.38     2177.97     19.49 o
  -6   0   6     2983.13     2984.48     22.54 o
  -5   0   6        6.89        5.14      0.61 o
  -4   0   6      750.69      750.09      6.00 o
  -3   0   6     4927.46     5106.73     36.41 o
  -2   0   6     1518.17     1596.23     13.06 o
  -1   0   6      694.55      755.19      7.39 o
   0   0   6     4846.59     4663.33     39.80 o
   1   0   6     8102.93     8004.73     70.03 o
   2   0   6     5619.56     5530.37     47.33 o
   3   0   6     2067.46     2004.80     21.14 o
   4   0   6      148.14      168.66      3.64 o
   5   0   6      141.75      138.64      2.67 o
   6   0   6      199.81      184.42      3.24 o
   7   0   6      317.10      306.65      5.07 o
   8   0   6      780.75      773.26     10.80 o
   9   0   6        3.43        4.25      1.51 o
 -12   1   6       59.89       61.45      1.87 o
 -11   1   6      182.65      189.41      2.51 o
 -10   1   6       35.02       40.08      1.50 o
  -9   1   6        0.82        2.69      0.89 o
  -8   1   6        2.24        2.28      1.05 o
  -7   1   6      975.74      974.95      6.47 o
  -6   1   6       67.30       72.63      0.91 o
  -5   1   6        6.32        9.67      0.35 o
  -4   1   6      103.95      119.25      0.94 o
  -3   1   6       89.29       90.37      0.80 o
  -2   1   6      765.51      836.48      4.89 o
  -1   1   6     1103.06     1199.05      7.13 o
   0   1   6      135.76      154.79      1.15 o
   1   1   6      206.79      209.91      1.44 o
   2   1   6      126.79      115.82      0.96 o
   3   1   6        1.07        1.07      0.29 o
   4   1   6       27.38       28.55      1.25 o
   5   1   6       14.48        9.35      0.70 o
   6   1   6       86.86       78.17      1.54 o
   7   1   6       11.32       11.09      1.00 o
   8   1   6        0.14       -0.07      0.90 o
   9   1   6        2.02        0.37      0.96 o
 -12   2   6       56.55       49.72      1.84 o
 -11   2   6       71.82       69.40      1.39 o
 -10   2   6     1765.33     1772.75     12.80 o
  -9   2   6     1943.62     1963.06     12.86 o
  -8   2   6     3731.78     3669.60     24.35 o
  -7   2   6     1508.03     1460.25      9.00 o
  -6   2   6      408.15      363.53      2.70 o
  -5   2   6     1163.75     1141.04      6.20 o
  -4   2   6        5.02        6.29      0.34 o
  -3   2   6      426.24      382.90      2.36 o
  -2   2   6     1320.60     1295.20      7.80 o
  -1   2   6       10.12        6.45      0.32 o
   0   2   6     5664.38     5670.50     36.81 o
   1   2   6     9132.20     9078.23     61.35 o
   2   2   6     8838.19     8730.57     64.92 o
   3   2   6     2730.47     2688.24     17.09 o
   4   2   6     1722.56     1614.94     13.45 o
   5   2   6        8.56       11.54      0.72 o
   6   2   6        2.10        2.74      1.07 o
   7   2   6      511.28      527.30      5.32 o
   8   2   6      329.57      324.22      4.17 o
   9   2   6       79.28       86.21      1.97 o
 -12   3   6        4.69        5.80      1.49 o
 -11   3   6      328.69      326.52      3.36 o
 -10   3   6      474.89      460.94      4.23 o
  -9   3   6       76.18       81.90      1.83 o
  -8   3   6     1230.02     1208.02      8.52 o
  -7   3   6      382.03      378.51      2.60 o
  -6   3   6      414.73      422.69      3.08 o
  -5   3   6      122.48      108.80      0.91 o
  -4   3   6     1577.71     1553.06      8.74 o
  -3   3   6     1153.42     1169.88      6.87 o
  -2   3   6        0.03        4.12      0.38 o
  -1   3   6      600.44      562.92      4.07 o
   0   3   6     3676.74     3726.47     27.21 o
   1   3   6       23.50       28.13      0.82 o
   2   3   6      130.73      131.26      1.45 o
   3   3   6     1016.90     1015.86      7.37 o
   4   3   6      507.25      466.39      4.24 o
   5   3   6        0.01       -0.19      0.62 o
   6   3   6      852.55      787.49      7.43 o
   7   3   6      153.35      151.62      2.26 o
   8   3   6       22.35       24.87      1.19 o
   9   3   6      525.27      552.06      5.92 o
 -11   4   6      165.16      185.05      2.72 o
 -10   4   6     1014.97     1017.16      8.23 o
  -9   4   6     3847.66     3834.05     27.72 o
  -8   4   6     2520.66     2456.59     16.72 o
  -7   4   6     1767.01     1731.20     10.93 o
  -6   4   6      455.26      433.17      2.88 o
  -5   4   6       56.98       60.13      0.78 o
  -4   4   6      208.03      238.53      1.90 o
  -3   4   6      305.49      280.12      1.93 o
  -2   4   6       16.06       12.48      0.63 o
  -1   4   6     1045.77     1033.78      6.95 o
   0   4   6     5964.51     6050.51     44.11 o
   1   4   6     6211.57     6221.44     45.09 o
   2   4   6     7256.97     7191.52     50.53 o
   3   4   6     3950.28     4004.08     29.82 o
   4   4   6       20.38       17.86      0.68 o
   5   4   6      257.36      234.28      2.70 o
   6   4   6      313.30      295.66      3.07 o
   7   4   6       37.64       34.85      1.56 o
   8   4   6        1.68        2.32      0.92 o
   9   4   6        5.42        3.20      1.32 o
 -11   5   6      716.03      738.73      6.81 o
 -10   5   6      175.06      167.91      2.20 o
  -9   5   6       50.74       57.99      2.99 o
  -8   5   6      235.23      241.59      2.42 o
  -7   5   6      189.95      191.85      1.73 o
  -6   5   6      155.47      163.92      1.44 o
  -5   5   6        7.31        4.46      0.31 o
  -4   5   6      802.50      819.50      4.46 o
  -3   5   6      667.53      684.00      4.00 o
  -2   5   6      723.79      720.45      4.37 o
  -1   5   6     4592.16     4553.33     28.09 o
   0   5   6     2586.94     2554.48     18.40 o
   1   5   6       36.95       33.88      0.72 o
   2   5   6     2715.37     2655.37     19.82 o
   3   5   6        5.81        6.63      0.52 o
   4   5   6        1.65        1.76      0.54 o
   5   5   6      135.35      142.28      1.98 o
   6   5   6      122.72      119.67      1.91 o
   7   5   6     1050.12     1037.97      8.90 o
   8   5   6       21.53       19.80      1.23 o
   9   5   6      220.93      206.70      4.08 o
 -11   6   6      281.28      280.74      3.31 o
 -10   6   6      624.92      633.50      5.50 o
  -9   6   6     2191.37     2177.51     17.46 o
  -8   6   6     3021.12     2990.03     21.19 o
  -7   6   6     2675.56     2608.28     16.22 o
  -6   6   6      672.45      652.49      4.63 o
  -5   6   6       83.02       82.26      0.89 o
  -4   6   6     1113.23     1168.72      6.44 o
  -3   6   6       66.30       85.07      0.71 o
  -2   6   6        6.12        5.54      0.34 o
  -1   6   6     1407.33     1432.08      9.16 o
   0   6   6     1893.97     1843.16     13.42 o
   1   6   6     5133.22     5168.55     36.91 o
   2   6   6     2679.51     2726.75     19.41 o
   3   6   6     1358.35     1358.57     11.41 o
   4   6   6     1113.68     1106.54      9.34 o
   5   6   6       16.17       17.37      0.85 o
   6   6   6      337.99      351.35      3.85 o
   7   6   6      229.02      241.97      3.03 o
   8   6   6       28.37       28.00      1.84 o
 -11   7   6      615.53      631.75      6.41 o
 -10   7   6      561.02      553.41      5.31 o
  -9   7   6        5.07        8.30      0.82 o
  -8   7   6      707.56      712.22      6.05 o
  -7   7   6      277.28      275.90      2.45 o
  -6   7   6      343.63      334.16      2.66 o
  -5   7   6      417.48      397.13      3.27 o
  -4   7   6      439.58      399.64      2.60 o
  -3   7   6        0.77        1.56      0.28 o
  -2   7   6      434.31      406.54      2.47 o
  -1   7   6      826.39      786.68      5.10 o
   0   7   6     1493.84     1525.91     10.55 o
   1   7   6      218.66      223.06      1.96 o
   2   7   6      625.18      591.17      4.22 o
   3   7   6      789.19      797.21      5.89 o
   4   7   6      377.18      378.28      3.64 o
   5   7   6       51.32       58.97      1.26 o
   6   7   6       99.50      101.00      1.80 o
   7   7   6        0.09       -0.88      0.88 o
   8   7   6      176.20      172.87      2.87 o
 -11   8   6      103.27      108.18      2.75 o
 -10   8   6      178.61      178.94      2.47 o
  -9   8   6     1110.43     1097.54      8.78 o
  -8   8   6     2264.48     2230.75     16.86 o
  -7   8   6     2573.80     2547.94     17.14 o
  -6   8   6      555.11      558.32      4.28 o
  -5   8   6      159.21      154.93      1.51 o
  -4   8   6      625.27      620.16      4.12 o
  -3   8   6        4.91        7.54      0.37 o
  -2   8   6     1294.24     1269.99      7.77 o
  -1   8   6     1712.37     1690.71     12.47 o
   0   8   6      513.93      496.22      3.85 o
   1   8   6     3374.10     3261.72     28.18 o
   2   8   6     2764.77     2713.90     19.36 o
   3   8   6     3015.04     2972.28     25.67 o
   4   8   6     1187.12     1197.77      8.91 o
   5   8   6      143.45      147.08      1.92 o
   6   8   6      347.45      339.90      3.60 o
   7   8   6       18.83       18.26      1.98 o
   8   8   6      145.70      149.31      2.66 o
 -10   9   6      188.59      188.41      2.71 o
  -9   9   6       58.40       59.89      2.39 o
  -8   9   6       25.63       25.68      1.39 o
  -7   9   6     1052.97     1050.93      7.83 o
  -6   9   6     1854.88     1782.49     12.82 o
  -5   9   6      495.78      462.95      3.62 o
  -4   9   6        0.20        0.67      0.44 o
  -3   9   6      399.11      379.98      2.61 o
  -2   9   6      492.03      462.86      3.25 o
  -1   9   6     1657.72     1591.75     11.95 o
   0   9   6      122.86      118.32      1.61 o
   1   9   6       49.73       50.63      0.83 o
   2   9   6        0.60        1.42      0.44 o
   3   9   6     1064.70     1066.51      8.96 o
   4   9   6     1360.29     1374.29     12.69 o
   5   9   6      494.76      490.98      4.83 o
   6   9   6       55.85       55.33      1.34 o
   7   9   6      608.88      646.16      6.28 o
   8   9   6      101.20       95.55      3.14 o
 -10  10   6        6.63        5.86      1.01 o
  -9  10   6      571.04      590.91      6.02 o
  -8  10   6     1618.48     1647.80     13.67 o
  -7  10   6     1898.69     1898.89     13.57 o
  -6  10   6      674.30      679.04      5.58 o
  -5  10   6      102.11      103.72      1.34 o
  -4  10   6      222.41      226.05      2.15 o
  -3  10   6      104.64       98.27      1.45 o
  -2  10   6     1389.51     1349.78      8.62 o
  -1  10   6      682.64      665.76      4.66 o
   0  10   6      468.04      454.16      3.81 o
   1  10   6      680.42      661.27      5.42 o
   2  10   6     3352.54     3370.59     25.17 o
   3  10   6     3334.52     3365.00     29.17 o
   4  10   6      949.59      951.76      9.15 o
   5  10   6       40.98       46.72      1.31 o
   6  10   6      516.75      554.90      5.48 o
   7  10   6        3.75        4.29      0.79 o
 -10  11   6       26.58       27.92      1.92 o
  -9  11   6      151.03      148.02      2.41 o
  -8  11   6       63.86       61.20      2.18 o
  -7  11   6      881.98      878.43      7.91 o
  -6  11   6     1810.39     1783.48     13.55 o
  -5  11   6     1082.65     1053.53      7.86 o
  -4  11   6       37.00       36.17      0.98 o
  -3  11   6     1946.87     1863.07     13.55 o
  -2  11   6     1663.10     1601.33     11.41 o
  -1  11   6      802.83      804.24      6.03 o
   0  11   6       78.33       84.90      1.08 o
   1  11   6      116.93      133.29      1.42 o
   2  11   6        8.79        7.89      0.68 o
   3  11   6      519.79      494.83      4.94 o
   4  11   6     2082.52     2102.68     18.59 o
   5  11   6      701.65      702.51      7.31 o
   6  11   6       37.90       35.89      1.23 o
   7  11   6       81.27       70.48      1.76 o
  -9  12   6        8.03       10.01      1.08 o
  -8  12   6     1207.60     1224.01     11.20 o
  -7  12   6     1644.28     1623.37     14.40 o
  -6  12   6     1352.70     1326.99     10.94 o
  -5  12   6      466.17      459.27      4.02 o
  -4  12   6        6.42        5.66      0.61 o
  -3  12   6       16.41       13.94      0.69 o
  -2  12   6      232.34      217.89      2.14 o
  -1  12   6       18.41       18.70      0.88 o
   0  12   6      402.13      387.43      3.71 o
   1  12   6       89.37      104.19      1.98 o
   2  12   6     1147.87     1177.42     10.43 o
   3  12   6     1548.56     1519.16     14.27 o
   4  12   6      836.89      821.76      8.31 o
   5  12   6       49.09       41.67      1.76 o
   6  12   6       11.79       11.59      1.13 o
  -9  13   6      264.76      269.45      4.39 o
  -8  13   6       20.86       19.05      1.19 o
  -7  13   6      282.02      296.44      3.54 o
  -6  13   6     2811.32     2806.33     24.16 o
  -5  13   6      887.88      884.20      8.18 o
  -4  13   6       18.23       16.14      0.83 o
  -3  13   6       46.56       51.90      1.50 o
  -2  13   6     1018.37      974.71      8.26 o
  -1  13   6       52.78       52.14      1.17 o
   0  13   6      187.54      190.17      2.25 o
   1  13   6      669.96      645.88      6.18 o
   2  13   6      205.84      207.82      2.53 o
   3  13   6      386.39      388.78      5.28 o
   4  13   6     2283.07     2324.53     24.73 o
   5  13   6     1070.68     1111.62     12.45 o
   6  13   6        4.62        5.73      1.07 o
  -8  14   6      260.04      265.17      4.31 o
  -7  14   6      485.53      483.23      5.09 o
  -6  14   6      939.12      932.71      8.69 o
  -5  14   6       68.58       72.35      1.62 o
  -4  14   6      624.89      600.06      6.42 o
  -3  14   6        2.20        3.19      0.77 o
  -2  14   6       33.68       32.29      1.04 o
  -1  14   6      416.74      383.52      3.77 o
   0  14   6      243.79      256.11      2.78 o
   1  14   6      429.93      428.06      4.40 o
   2  14   6      687.10      669.07      7.06 o
   3  14   6      519.21      512.88      6.23 o
   4  14   6      204.20      214.51      3.29 o
   5  14   6      187.49      193.73      3.18 o
  -7  15   6      893.64      896.67      9.40 o
  -6  15   6     1041.53     1063.25      9.81 o
  -5  15   6      749.01      770.88      8.81 o
  -4  15   6       64.53       66.51      1.87 o
  -3  15   6      246.65      241.54      3.47 o
  -2  15   6      188.05      201.44      3.05 o
  -1  15   6      328.33      319.09      3.82 o
   0  15   6      299.77      295.10      3.89 o
   1  15   6      176.78      179.42      2.60 o
   2  15   6       34.69       36.84      1.47 o
   3  15   6      202.69      199.83      3.12 o
   4  15   6      941.78      976.34     11.08 o
   5  15   6      870.06      900.49     15.03 o
  -6  16   6       36.77       34.81      1.97 o
  -5  16   6     1096.31     1114.42     12.35 o
  -4  16   6      872.60      881.01      9.95 o
  -3  16   6      226.63      224.65      3.36 o
  -2  16   6       55.27       50.36      1.65 o
  -1  16   6       33.72       37.50      1.74 o
   0  16   6      424.95      419.55      5.25 o
   1  16   6      934.78      942.28     10.61 o
   2  16   6      450.02      429.05      5.45 o
   3  16   6      176.96      185.99      3.05 o
   4  16   6      454.95      467.41      8.61 o
  -5  17   6      522.68      538.16      9.53 o
  -4  17   6      283.29      283.93      4.08 o
  -3  17   6        7.08        3.86      1.07 o
  -2  17   6      316.59      320.63      5.22 o
  -1  17   6      684.23      721.19      9.48 o
   0  17   6      865.86      865.21     11.18 o
   1  17   6      120.50      119.32      2.69 o
   2  17   6       42.36       33.51      3.95 o
  -3  18   6       44.11       45.86      2.63 o
  -2  18   6        7.03        9.56      1.74 o
  -1  18   6      138.39      155.43      5.17 o
   0  18   6      830.83      888.18     19.47 o
   1  18   6      320.80      325.16      8.52 o
 -11   1   7      575.48      615.21      6.47 o
 -10   1   7     1178.25     1202.21     11.18 o
  -9   1   7     1169.21     1144.57      9.32 o
  -8   1   7      390.61      367.34      3.31 o
  -7   1   7       12.66       10.75      0.61 o
  -6   1   7     1285.93     1257.41      8.58 o
  -5   1   7      565.78      584.50      3.66 o
  -4   1   7       61.35       78.55      0.82 o
  -3   1   7       14.96        7.98      0.40 o
  -2   1   7      170.24      174.75      1.24 o
  -1   1   7     2062.26     1990.58     12.13 o
   0   1   7     4815.11     4882.47     29.59 o
   1   1   7     3489.55     3507.64     22.16 o
   2   1   7      245.26      257.00      2.31 o
   3   1   7       22.71       33.70      1.21 o
   4   1   7      696.87      689.43      8.08 o
   5   1   7     1494.41     1446.71     15.98 o
   6   1   7      218.15      215.20      3.18 o
   7   1   7       44.98       46.41      2.09 o
   8   1   7       18.52       17.59      1.12 o
 -11   2   7       40.13       35.82      1.44 o
 -10   2   7        9.51       13.86      1.89 o
  -9   2   7      769.84      744.02      5.99 o
  -8   2   7       72.84       71.23      1.37 o
  -7   2   7       36.72       37.68      0.91 o
  -6   2   7       99.35      102.30      1.21 o
  -5   2   7       80.22       76.70      1.05 o
  -4   2   7      509.56      530.69      3.02 o
  -3   2   7        7.00        4.78      0.31 o
  -2   2   7     1596.60     1648.94      9.46 o
  -1   2   7      775.82      805.19      5.45 o
   0   2   7       22.68       18.07      0.79 o
   1   2   7      304.81      295.65      2.41 o
   2   2   7       25.69       30.87      0.79 o
   3   2   7        4.55        5.60      0.65 o
   4   2   7       74.39       81.27      1.78 o
   5   2   7        0.08        0.47      0.80 o
   6   2   7       99.85      100.78      2.01 o
   7   2   7      177.42      172.31      2.78 o
   8   2   7       65.72       65.51      1.89 o
 -11   3   7      276.84      289.28      3.88 o
 -10   3   7     1922.37     1888.64     15.62 o
  -9   3   7     1185.63     1155.96      9.86 o
  -8   3   7      325.60      325.41      3.04 o
  -7   3   7      637.08      611.86      4.47 o
  -6   3   7      770.08      734.73      5.14 o
  -5   3   7     1330.15     1385.75      9.55 o
  -4   3   7      262.63      284.33      2.07 o
  -3   3   7       40.75       39.36      0.64 o
  -2   3   7      200.41      188.60      1.56 o
  -1   3   7     1665.50     1692.50     11.67 o
   0   3   7     2818.44     2776.10     20.10 o
   1   3   7     1581.68     1591.04     11.40 o
   2   3   7      264.10      253.98      2.46 o
   3   3   7        5.86        7.17      0.60 o
   4   3   7      216.45      241.01      3.20 o
   5   3   7      427.58      421.73      4.84 o
   6   3   7      540.14      498.85      5.66 o
   7   3   7      131.84      134.21      2.41 o
   8   3   7       35.24       29.03      1.40 o
 -11   4   7      310.08      319.87      4.11 o
 -10   4   7       48.76       46.95      1.84 o
  -9   4   7       48.67       52.41      1.48 o
  -8   4   7       26.46       24.32      0.91 o
  -7   4   7        0.38        0.22      0.60 o
  -6   4   7       69.57       68.45      1.11 o
  -5   4   7      393.15      386.57      3.00 o
  -4   4   7      559.04      575.83      3.92 o
  -3   4   7        8.92       11.34      0.38 o
  -2   4   7     1374.32     1356.15      8.28 o
  -1   4   7      508.91      530.12      4.01 o
   0   4   7       55.90       43.40      0.89 o
   1   4   7     2129.28     2082.57     23.01 o
   2   4   7        3.31        4.06      0.40 o
   3   4   7       61.69       56.76      1.05 o
   4   4   7       90.05       91.92      1.71 o
   5   4   7       38.90       32.79      1.26 o
   6   4   7      191.18      207.77      3.35 o
   7   4   7       40.07       42.00      1.60 o
   8   4   7      275.26      287.94      3.95 o
 -11   5   7      331.93      333.03      4.47 o
 -10   5   7      111.57      112.06      2.08 o
  -9   5   7      291.68      289.44      2.89 o
  -8   5   7      553.41      546.11      4.73 o
  -7   5   7     1159.44     1133.38      8.52 o
  -6   5   7      131.77      119.34      1.46 o
  -5   5   7      451.23      453.47      3.17 o
  -4   5   7      396.13      407.04      2.90 o
  -3   5   7      470.22      500.14      4.92 o
  -2   5   7     1975.96     2011.31     12.25 o
  -1   5   7       79.08       83.44      1.21 o
   0   5   7      900.84      874.20      7.75 o
   1   5   7      543.95      557.89      5.13 o
   2   5   7      703.38      708.46      6.41 o
   3   5   7     1740.84     1728.32     14.23 o
   4   5   7      720.80      693.57      7.17 o
   5   5   7      215.47      222.43      3.02 o
   6   5   7      148.40      147.41      2.44 o
   7   5   7      142.01      135.95      2.46 o
   8   5   7      283.65      292.74      4.45 o
 -11   6   7      181.37      183.72      2.67 o
 -10   6   7        0.00        0.21      0.75 o
  -9   6   7       35.46       31.73      0.99 o
  -8   6   7       26.87       23.00      0.82 o
  -7   6   7      289.61      293.91      2.67 o
  -6   6   7      101.41      101.52      1.34 o
  -5   6   7      956.02      935.42      6.74 o
  -4   6   7      272.22      274.51      2.53 o
  -3   6   7      629.04      656.70      4.93 o
  -2   6   7      898.06      840.34      5.91 o
  -1   6   7      672.30      665.54      5.33 o
   0   6   7      248.04      242.00      2.59 o
   1   6   7       88.36       90.69      1.60 o
   2   6   7       71.72       68.80      0.96 o
   3   6   7       15.41       13.70      0.68 o
   4   6   7       84.99       84.54      1.59 o
   5   6   7       63.98       61.89      1.56 o
   6   6   7      449.39      437.49      5.84 o
   7   6   7      112.34      116.65      2.58 o
   8   6   7       77.20       81.38      2.83 o
 -10   7   7       51.42       52.13      1.34 o
  -9   7   7      383.79      384.17      3.65 o
  -8   7   7     1310.09     1312.39      9.59 o
  -7   7   7      624.77      605.05      5.05 o
  -6   7   7      129.29      116.52      1.39 o
  -5   7   7      312.68      314.96      2.33 o
  -4   7   7      231.95      227.33      1.91 o
  -3   7   7     2477.67     2517.42     18.04 o
  -2   7   7      765.11      783.52      6.06 o
  -1   7   7     2922.52     2957.06     20.81 o
   0   7   7       11.90        9.24      0.69 o
   1   7   7        5.90        6.69      0.70 o
   2   7   7     2279.84     2331.37     27.75 o
   3   7   7     1428.48     1426.15     11.87 o
   4   7   7      400.28      417.56      4.24 o
   5   7   7        3.73        3.94      0.77 o
   6   7   7      347.12      342.08      4.72 o
   7   7   7      539.81      534.30      6.80 o
 -10   8   7        0.97        1.22      0.87 o
  -9   8   7        1.30        1.47      0.73 o
  -8   8   7        6.22        6.34      0.76 o
  -7   8   7       12.37       10.71      0.69 o
  -6   8   7       54.23       45.89      1.03 o
  -5   8   7      104.41      100.68      1.28 o
  -4   8   7      622.71      633.10      4.93 o
  -3   8   7        0.68        0.40      0.31 o
  -2   8   7        6.14        6.51      0.60 o
  -1   8   7      791.04      793.66      8.26 o
   0   8   7      817.99      828.50      7.96 o
   1   8   7      162.45      160.05      2.57 o
   2   8   7        4.40        5.81      0.50 o
   3   8   7       66.22       62.92      1.37 o
   4   8   7       57.56       57.56      1.32 o
   5   8   7        0.46        0.17      0.78 o
   6   8   7      120.44      121.22      2.17 o
   7   8   7      219.49      235.23      3.77 o
 -10   9   7       20.68       20.53      1.19 o
  -9   9   7      333.74      348.13      3.69 o
  -8   9   7     1052.39     1055.89      7.93 o
  -7   9   7      779.90      773.72      6.33 o
  -6   9   7       12.81       10.63      0.83 o
  -5   9   7       27.78       25.12      0.78 o
  -4   9   7      922.80      891.37      6.70 o
  -3   9   7     1734.30     1730.76     13.18 o
  -2   9   7     1799.08     1768.85     12.49 o
  -1   9   7       30.49       33.07      1.11 o
   0   9   7      203.27      212.11      2.19 o
   1   9   7      361.97      372.53      4.79 o
   2   9   7      908.25      954.56      8.43 o
   3   9   7      864.75      860.50      9.07 o
   4   9   7        5.89        5.91      0.80 o
   5   9   7        7.67        9.04      0.91 o
   6   9   7       21.27       21.11      1.13 o
   7   9   7      576.49      563.04      6.92 o
  -9  10   7       87.89       90.69      1.91 o
  -8  10   7        0.18        1.39      0.74 o
  -7  10   7       18.05       16.36      0.86 o
  -6  10   7       17.39       16.43      0.81 o
  -5  10   7       66.48       64.44      1.21 o
  -4  10   7      118.11      114.31      1.47 o
  -3  10   7       23.85       22.47      0.70 o
  -2  10   7      496.26      467.10      3.40 o
  -1  10   7      130.37      119.89      1.50 o
   0  10   7       86.35       91.86      1.58 o
   1  10   7     1396.41     1378.49     10.05 o
   2  10   7        3.85        4.19      0.59 o
   3  10   7        0.82        1.24      0.59 o
   4  10   7      180.72      181.36      2.95 o
   5  10   7       19.35       17.62      1.08 o
   6  10   7       27.26       29.68      1.36 o
  -9  11   7      453.30      457.68      4.96 o
  -8  11   7      627.43      642.36      6.35 o
  -7  11   7      269.03      271.88      2.80 o
  -6  11   7      146.54      142.91      1.84 o
  -5  11   7       39.67       37.27      1.04 o
  -4  11   7      142.00      136.87      2.13 o
  -3  11   7     1316.24     1280.17      9.53 o
  -2  11   7     1501.65     1516.79     12.27 o
  -1  11   7     1523.51     1541.05     12.97 o
   0  11   7      349.76      371.18      3.31 o
   1  11   7      490.03      495.60      4.55 o
   2  11   7      728.73      688.95      6.14 o
   3  11   7      288.31      285.93      3.16 o
   4  11   7       51.20       62.67      1.45 o
   5  11   7       77.31       72.56      2.03 o
   6  11   7      286.97      296.13      3.90 o
  -9  12   7      647.05      661.46      8.37 o
  -8  12   7        6.87        5.05      0.99 o
  -7  12   7      383.22      378.21      4.15 o
  -6  12   7      691.66      680.26      5.70 o
  -5  12   7        0.49        0.39      0.73 o
  -4  12   7      248.97      237.10      2.77 o
  -3  12   7        6.23        7.51      0.69 o
  -2  12   7      414.00      390.48      3.35 o
  -1  12   7      146.89      146.06      2.27 o
   0  12   7      246.20      227.25      3.58 o
   1  12   7      129.76      125.28      1.84 o
   2  12   7       50.07       42.97      1.24 o
   3  12   7       17.94       18.72      0.95 o
   4  12   7      163.98      170.21      2.46 o
   5  12   7       85.65       89.83      1.83 o
  -8  13   7      134.57      134.74      2.30 o
  -7  13   7        6.00        6.57      0.96 o
  -6  13   7       21.30       18.99      1.14 o
  -5  13   7       16.54       13.77      1.15 o
  -4  13   7      145.79      147.43      3.17 o
  -3  13   7      581.65      573.09      5.75 o
  -2  13   7     1569.86     1584.66     13.09 o
  -1  13   7      507.56      518.27      5.47 o
   0  13   7     1135.25     1152.54     10.47 o
   1  13   7     1092.83     1071.87     11.61 o
   2  13   7      130.23      123.26      2.01 o
   3  13   7       29.44       30.47      1.18 o
   4  13   7       11.89       11.25      1.01 o
   5  13   7       99.67      109.99      2.24 o
  -7  14   7      156.05      157.04      2.66 o
  -6  14   7       14.95       13.73      1.11 o
  -5  14   7      217.97      216.82      3.03 o
  -4  14   7      320.45      334.70      5.44 o
  -3  14   7      100.92       94.44      1.65 o
  -2  14   7       16.25       14.30      1.09 o
  -1  14   7       53.43       55.78      1.49 o
   0  14   7       81.17       85.66      1.72 o
   1  14   7      713.65      745.18      7.62 o
   2  14   7        6.73        3.68      1.15 o
   3  14   7      219.42      231.44      3.35 o
   4  14   7      162.17      167.62      2.75 o
  -6  15   7      304.21      305.86      4.30 o
  -5  15   7      239.76      244.38      3.66 o
  -4  15   7      126.38      131.37      2.46 o
  -3  15   7      283.75      277.45      3.84 o
  -2  15   7      320.43      325.64      5.58 o
  -1  15   7     1737.68     1800.30     19.28 o
   0  15   7     1289.12     1289.19     14.07 o
   1  15   7      553.68      578.03      6.92 o
   2  15   7        2.02        0.05      0.87 o
   3  15   7      239.15      255.98      3.68 o
  -5  16   7        0.16        0.45      1.20 o
  -4  16   7       99.16       98.43      2.28 o
  -3  16   7      120.49      126.88      2.54 o
  -2  16   7       15.70       14.84      1.18 o
  -1  16   7       13.94       14.13      1.28 o
   0  16   7        0.01        0.82      1.01 o
   1  16   7       47.54       54.34      1.70 o
   2  16   7       20.42       19.12      1.18 o
  -3  17   7      106.57      120.30      3.58 o
  -2  17   7      484.96      489.66      7.10 o
  -1  17   7      875.55      887.49     16.29 o
   0  17   7     1282.73     1322.63     32.70 o
 -11   0   8      168.97      179.45      4.13 o
 -10   0   8       59.90       73.55      2.74 o
  -9   0   8      674.67      672.71     10.28 o
  -8   0   8      631.83      635.43      7.80 o
  -7   0   8     1533.43     1539.72     15.06 o
  -6   0   8     3772.65     3824.65     37.28 o
  -5   0   8     7935.99     7910.20     84.77 o
  -4   0   8     5476.58     5596.02     49.48 o
  -3   0   8      845.75      786.79      7.24 o
  -2   0   8     1305.39     1310.66     11.58 o
  -1   0   8     1481.18     1485.33     13.02 o
   0   0   8      150.93      139.50      2.90 o
   1   0   8     3157.86     3041.29     33.62 o
   2   0   8     1214.52     1203.96     18.71 o
   3   0   8      871.84      838.83     13.47 o
   4   0   8     2610.29     2613.54     39.43 o
   5   0   8     4171.93     4105.71     61.42 o
   6   0   8     1889.44     1870.20     29.04 o
   7   0   8      538.88      524.95      7.92 o
 -11   1   8        0.06        0.91      1.15 o
 -10   1   8      111.28      107.84      2.20 o
  -9   1   8       77.84       75.35      1.77 o
  -8   1   8      268.10      265.75      2.86 o
  -7   1   8       20.94       17.24      0.79 o
  -6   1   8       19.33       19.11      1.07 o
  -5   1   8      257.66      281.59      2.48 o
  -4   1   8      146.22      149.69      1.37 o
  -3   1   8        4.41        4.95      0.39 o
  -2   1   8       61.71       61.02      0.74 o
  -1   1   8       87.63       80.10      1.08 o
   0   1   8      290.88      305.96      3.17 o
   1   1   8      278.70      261.56      2.53 o
   2   1   8        7.42        4.70      0.72 o
   3   1   8      538.36      499.98      6.06 o
   4   1   8       49.21       50.28      1.92 o
   5   1   8       13.74       14.25      2.02 o
   6   1   8       71.26       76.43      2.00 o
   7   1   8        6.00        5.77      1.07 o
 -11   2   8      216.35      197.10      3.31 o
 -10   2   8      219.52      235.35      3.23 o
  -9   2   8     1785.85     1749.48     15.66 o
  -8   2   8      143.87      139.03      1.83 o
  -7   2   8      603.54      593.17      5.12 o
  -6   2   8     5277.05     5287.02     37.69 o
  -5   2   8     5743.95     5770.27     38.87 o
  -4   2   8     2520.37     2549.21     16.62 o
  -3   2   8     1905.12     1976.61     11.96 o
  -2   2   8      602.41      617.04      4.10 o
  -1   2   8      222.09      228.38      1.84 o
   0   2   8      671.33      633.59      5.10 o
   1   2   8      853.12      823.36      6.90 o
   2   2   8      904.13      824.29      9.25 o
   3   2   8      884.15      875.08      9.94 o
   4   2   8     4149.46     3999.58     42.25 o
   5   2   8     4718.55     4706.45     44.42 o
   6   2   8     2045.25     2035.56     23.06 o
   7   2   8       92.98       80.93      2.01 o
 -11   3   8      542.07      549.26      6.43 o
 -10   3   8        5.19        5.87      1.32 o
  -9   3   8       44.46       40.59      1.58 o
  -8   3   8      347.74      358.05      3.48 o
  -7   3   8     1453.37     1411.38     11.14 o
  -6   3   8      325.69      328.66      2.81 o
  -5   3   8      191.13      197.44      2.05 o
  -4   3   8      560.77      544.62      4.30 o
  -3   3   8       26.80       27.73      0.74 o
  -2   3   8      118.30      114.21      1.44 o
  -1   3   8      302.96      315.68      3.21 o
   0   3   8      572.42      575.76      5.16 o
   1   3   8       23.88       18.67      0.73 o
   2   3   8      632.00      628.10      7.97 o
   3   3   8      564.20      570.72      6.03 o
   4   3   8      803.32      755.41      7.82 o
   5   3   8      372.86      382.83      5.70 o
   6   3   8      149.80      135.27      2.40 o
   7   3   8       23.82       20.36      1.29 o
 -11   4   8       11.22       13.95      1.43 o
 -10   4   8      116.51      112.28      2.31 o
  -9   4   8       28.31       29.45      1.29 o
  -8   4   8       29.57       26.26      1.09 o
  -7   4   8      572.03      574.10      5.01 o
  -6   4   8     1379.30     1391.50     10.32 o
  -5   4   8     2886.95     2865.93     22.23 o
  -4   4   8     3151.31     3162.13     21.39 o
  -3   4   8     1625.39     1632.34     11.82 o
  -2   4   8      665.09      645.51      5.45 o
  -1   4   8      126.59      138.86      1.80 o
   0   4   8        6.35        6.30      0.62 o
   1   4   8     1429.74     1383.91     12.27 o
   2   4   8       86.74       90.50      1.33 o
   3   4   8      150.42      169.39      2.36 o
   4   4   8     1953.15     1943.97     18.82 o
   5   4   8     2725.87     2709.86     26.04 o
   6   4   8     1369.63     1380.50     13.86 o
   7   4   8     1782.76     1821.71     18.07 o
 -10   5   8      495.58      505.35      5.07 o
  -9   5   8        0.85       -0.53      0.90 o
  -8   5   8      455.92      454.40      4.41 o
  -7   5   8      700.10      686.44      6.08 o
  -6   5   8      327.04      313.95      2.87 o
  -5   5   8      159.96      151.37      1.91 o
  -4   5   8       64.12       68.34      1.23 o
  -3   5   8      169.81      160.81      2.04 o
  -2   5   8       57.01       50.18      1.15 o
  -1   5   8      465.47      444.01      4.59 o
   0   5   8        0.64        1.22      0.62 o
   1   5   8       90.25       93.13      2.04 o
   2   5   8      377.90      374.14      3.48 o
   3   5   8     2826.32     2820.92     29.13 o
   4   5   8      237.60      237.57      3.06 o
   5   5   8       20.30       20.43      1.08 o
   6   5   8      298.69      307.57      6.45 o
   7   5   8       91.10       85.63      2.41 o
 -10   6   8        4.93        5.10      1.05 o
  -9   6   8       66.67       63.54      1.64 o
  -8   6   8      331.68      315.56      3.16 o
  -7   6   8       42.84       40.44      1.26 o
  -6   6   8     1012.01      995.20      8.42 o
  -5   6   8     2104.87     2140.40     13.98 o
  -4   6   8     5231.27     5307.71     36.97 o
  -3   6   8     3915.57     3951.13     40.64 o
  -2   6   8      677.48      681.47      5.81 o
  -1   6   8      686.49      690.49      5.87 o
   0   6   8      210.18      209.93      2.89 o
   1   6   8      499.91      500.12      9.61 o
   2   6   8      315.52      325.04      3.97 o
   3   6   8       98.52      103.54      1.77 o
   4   6   8      281.40      281.93      3.71 o
   5   6   8      553.70      553.49      6.11 o
   6   6   8     1766.85     1752.93     19.10 o
   7   6   8      816.30      793.09     10.64 o
 -10   7   8       34.83       32.13      1.41 o
  -9   7   8       39.35       39.62      1.36 o
  -8   7   8      616.25      602.92      5.22 o
  -7   7   8     1414.52     1394.80     11.58 o
  -6   7   8      332.79      309.97      3.38 o
  -5   7   8      148.92      148.22      1.67 o
  -4   7   8      786.01      782.74      5.73 o
  -3   7   8       60.70       57.11      1.52 o
  -2   7   8      150.18      138.26      1.90 o
  -1   7   8      700.81      662.77      5.67 o
   0   7   8      600.37      564.18      9.45 o
   1   7   8       39.66       35.40      1.54 o
   2   7   8      682.10      674.95      9.36 o
   3   7   8     1122.61     1123.78     11.08 o
   4   7   8      351.41      334.11      3.93 o
   5   7   8       39.31       47.10      1.68 o
   6   7   8      233.48      233.47      3.68 o
 -10   8   8        8.96        9.42      1.27 o
  -9   8   8      209.31      203.10      2.70 o
  -8   8   8      358.03      343.85      3.42 o
  -7   8   8       17.77       20.16      0.99 o
  -6   8   8       91.55       87.84      1.78 o
  -5   8   8     1204.78     1203.08      9.48 o
  -4   8   8     3460.72     3455.24     26.24 o
  -3   8   8     2569.69     2595.99     21.96 o
  -2   8   8      695.04      708.03      6.06 o
  -1   8   8      470.44      449.95      4.33 o
   0   8   8       87.03       81.56      1.90 o
   1   8   8      354.72      341.87      4.53 o
   2   8   8      378.13      363.97      6.64 o
   3   8   8      360.56      353.53      6.98 o
   4   8   8      169.27      163.37      2.63 o
   5   8   8      270.22      248.62      3.63 o
   6   8   8     1892.28     1924.47     20.91 o
  -9   9   8       58.45       64.30      1.69 o
  -8   9   8      471.05      481.42      4.42 o
  -7   9   8      621.27      608.89      5.12 o
  -6   9   8       82.54       80.18      1.62 o
  -5   9   8       16.26       15.47      1.35 o
  -4   9   8      147.04      137.18      2.25 o
  -3   9   8      586.83      572.33      5.23 o
  -2   9   8      502.20      498.53      4.53 o
  -1   9   8       94.96       96.07      1.72 o
   0   9   8      362.67      376.44      4.52 o
   1   9   8       55.89       50.46      1.69 o
   2   9   8      385.33      377.60      3.99 o
   3   9   8      313.00      300.13      6.97 o
   4   9   8      486.96      503.40      7.15 o
   5   9   8       25.74       27.68      2.11 o
   6   9   8       25.04       26.72      1.63 o
  -9  10   8      153.45      158.14      2.45 o
  -8  10   8       46.23       44.78      1.15 o
  -7  10   8       78.02       72.92      1.64 o
  -6  10   8       75.60       73.07      1.92 o
  -5  10   8      632.95      622.55      5.53 o
  -4  10   8     1722.10     1690.34     14.03 o
  -3  10   8     2365.59     2375.10     19.36 o
  -2  10   8      381.90      377.63      4.14 o
  -1  10   8       16.17       14.39      0.94 o
   0  10   8       85.40       85.24      2.09 o
   1  10   8       63.10       59.39      1.07 o
   2  10   8      396.08      397.79      4.60 o
   3  10   8       61.66       61.70      1.75 o
   4  10   8      322.54      343.14      5.37 o
   5  10   8      984.06     1021.98     13.50 o
  -8  11   8        2.89        2.14      0.86 o
  -7  11   8       44.33       44.36      1.31 o
  -6  11   8      392.80      392.28      4.15 o
  -5  11   8      324.53      333.57      3.36 o
  -4  11   8       13.63       10.83      1.04 o
  -3  11   8      744.70      726.54      5.96 o
  -2  11   8     1026.47     1025.92      8.14 o
  -1  11   8      183.35      191.45      2.79 o
   0  11   8       23.18       21.23      1.50 o
   1  11   8      425.63      433.66      5.31 o
   2  11   8      330.23      343.48      4.44 o
   3  11   8      116.89      130.20      2.90 o
   4  11   8      117.55      108.29      2.37 o
   5  11   8      483.43      492.94      8.57 o
  -8  12   8       47.65       46.85      1.66 o
  -7  12   8       51.05       51.49      1.60 o
  -6  12   8      386.78      377.82      4.07 o
  -5  12   8     1521.69     1513.14     12.50 o
  -4  12   8     1528.78     1558.81     15.26 o
  -3  12   8     2007.13     2022.78     16.31 o
  -2  12   8      204.99      216.58      2.36 o
  -1  12   8       42.50       44.88      1.04 o
   0  12   8        8.30        8.70      0.63 o
   1  12   8       36.38       39.98      1.93 o
   2  12   8       87.76       85.46      1.93 o
   3  12   8      247.04      260.73      3.80 o
   4  12   8      184.63      196.88      3.29 o
  -7  13   8      169.78      171.67      3.12 o
  -6  13   8      208.07      222.31      3.14 o
  -5  13   8      819.16      819.50      7.69 o
  -4  13   8       24.20       21.75      1.29 o
  -3  13   8     1487.32     1484.21     13.15 o
  -2  13   8     1621.71     1657.63     14.46 o
  -1  13   8      741.12      717.95      6.75 o
   0  13   8        7.58        5.75      0.71 o
   1  13   8      348.02      348.75      3.97 o
   2  13   8      318.52      314.82      4.32 o
   3  13   8       46.30       40.08      1.63 o
   4  13   8       63.31       68.13      3.65 o
  -6  14   8      231.19      247.74      3.38 o
  -5  14   8      407.88      417.81      5.29 o
  -4  14   8      610.43      601.59      7.70 o
  -3  14   8      200.90      212.84      2.66 o
  -2  14   8      583.93      596.87      5.95 o
  -1  14   8      800.35      805.36      7.50 o
   0  14   8       66.88       66.79      1.51 o
   1  14   8       34.61       34.23      1.29 o
   2  14   8        2.36        2.42      0.82 o
   3  14   8      220.01      221.14      5.02 o
  -5  15   8      249.32      259.68      3.73 o
  -4  15   8       60.01       53.67      2.24 o
  -3  15   8      694.49      710.48      8.19 o
  -2  15   8     1773.22     1809.75     19.15 o
  -1  15   8      850.11      862.64      8.78 o
   0  15   8        0.03       -0.84      0.84 o
   1  15   8      109.64      102.26      2.10 o
  -3  16   8       16.76       14.64      1.46 o
  -2  16   8      322.40      332.66      4.48 o
  -1  16   8      605.58      629.46      7.42 o
   0  16   8      203.62      237.86      6.39 o
 -10   1   9      171.13      173.37      2.83 o
  -9   1   9        4.31        3.63      1.04 o
  -8   1   9      211.47      208.19      2.54 o
  -7   1   9     1976.96     1961.20     14.25 o
  -6   1   9     1911.75     1876.01     14.53 o
  -5   1   9      186.33      181.56      2.21 o
  -4   1   9        2.85        3.39      0.59 o
  -3   1   9      533.70      530.10      4.25 o
  -2   1   9     1119.32     1158.73      7.66 o
  -1   1   9      594.30      613.01      4.46 o
   0   1   9        2.44        2.87      0.97 o
   1   1   9       75.59       70.34      1.67 o
   2   1   9      276.90      272.21      3.69 o
   3   1   9     1219.83     1246.33     13.84 o
   4   1   9     1397.08     1370.05     15.20 o
   5   1   9      136.56      121.59      2.25 o
   6   1   9        2.45        1.69      1.07 o
 -10   2   9       83.16       86.70      2.11 o
  -9   2   9        1.82        2.80      1.03 o
  -8   2   9      148.58      147.49      2.04 o
  -7   2   9       39.44       41.50      1.23 o
  -6   2   9       92.65       91.68      1.52 o
  -5   2   9      117.44      113.56      1.51 o
  -4   2   9       35.90       31.16      0.94 o
  -3   2   9      207.30      210.71      1.81 o
  -2   2   9       40.14       45.28      0.81 o
  -1   2   9        0.46        1.12      0.41 o
   0   2   9      185.61      172.48      2.01 o
   1   2   9       70.03       70.24      3.28 o
   2   2   9      457.47      417.11      5.21 o
   3   2   9       29.48       26.90      1.34 o
   4   2   9      118.23      102.98      2.00 o
   5   2   9       33.88       29.25      1.28 o
   6   2   9        9.15        7.07      1.12 o
 -10   3   9        5.91        6.12      1.18 o
  -9   3   9        7.20        7.60      1.04 o
  -8   3   9      431.52      429.05      4.26 o
  -7   3   9      935.32      912.02      7.98 o
  -6   3   9      860.72      845.37      7.41 o
  -5   3   9      752.64      753.93      5.96 o
  -4   3   9      618.07      612.64      5.17 o
  -3   3   9     1148.02     1148.53      8.65 o
  -2   3   9     1199.42     1207.97      8.94 o
  -1   3   9      602.60      608.05      5.29 o
   0   3   9      113.66      116.25      1.81 o
   1   3   9       51.76       57.90      1.37 o
   2   3   9      398.33      383.95      4.30 o
   3   3   9     1187.58     1160.06     11.56 o
   4   3   9      572.77      594.65      6.46 o
   5   3   9      147.58      142.53      2.42 o
   6   3   9       14.10       10.70      1.65 o
 -10   4   9      220.65      208.92      3.38 o
  -9   4   9       61.75       60.18      1.75 o
  -8   4   9      693.54      680.28      6.20 o
  -7   4   9       94.68       93.08      1.86 o
  -6   4   9      152.33      150.33      1.95 o
  -5   4   9      212.02      212.26      2.21 o
  -4   4   9        1.02        1.19      0.65 o
  -3   4   9      698.34      702.00      5.50 o
  -2   4   9      125.47      128.03      1.99 o
  -1   4   9       34.95       31.28      1.15 o
   0   4   9     1164.69     1128.53     12.56 o
   1   4   9      132.25      121.53      1.68 o
   2   4   9      162.58      159.54      2.23 o
   3   4   9      111.78       99.81      1.79 o
   4   4   9       54.73       53.62      1.56 o
   5   4   9      105.55      100.17      2.42 o
   6   4   9       57.12       67.64      1.94 o
 -10   5   9      113.69      105.40      2.44 o
  -9   5   9        6.08        4.89      0.97 o
  -8   5   9       88.84       88.61      1.78 o
  -7   5   9      240.32      230.11      2.93 o
  -6   5   9      852.08      846.87      7.24 o
  -5   5   9     2284.96     2323.39     20.25 o
  -4   5   9      650.45      650.06      6.35 o
  -3   5   9      539.46      546.03      4.58 o
  -2   5   9      155.48      158.50      2.10 o
  -1   5   9       10.88        7.71      1.14 o
   0   5   9      561.04      549.80      9.40 o
   1   5   9      114.12      120.18      3.29 o
   2   5   9      337.66      340.29      4.40 o
   3   5   9      263.51      259.68      3.21 o
   4   5   9      434.76      416.06      4.74 o
   5   5   9      748.83      773.97      9.35 o
   6   5   9      530.28      524.12      7.43 o
  -9   6   9       74.00       81.06      1.85 o
  -8   6   9      209.64      212.37      2.95 o
  -7   6   9      559.89      561.20      5.66 o
  -6   6   9       87.79       85.03      1.80 o
  -5   6   9       22.58       17.38      0.82 o
  -4   6   9        4.82        7.58      0.82 o
  -3   6   9       41.65       38.07      1.79 o
  -2   6   9      522.53      511.92      5.33 o
  -1   6   9      729.75      741.14      8.71 o
   0   6   9      551.42      557.39      6.73 o
   1   6   9       44.77       39.58      1.88 o
   2   6   9      182.14      167.63      2.63 o
   3   6   9      166.37      162.22      2.31 o
   4   6   9       63.23       66.86      1.63 o
   5   6   9      103.49      101.66      2.27 o
   6   6   9        3.20        2.37      1.60 o
  -9   7   9      337.71      336.91      3.75 o
  -8   7   9       49.47       49.56      1.66 o
  -7   7   9        7.13        6.15      1.05 o
  -6   7   9      599.16      579.16      6.35 o
  -5   7   9      651.93      624.68      7.16 o
  -4   7   9     3586.38     3547.07     30.98 o
  -3   7   9       11.51       12.04      1.02 o
  -2   7   9       63.52       60.52      1.77 o
  -1   7   9      552.56      542.80      7.77 o
   0   7   9      201.79      201.65      5.49 o
   1   7   9      496.86      504.50     13.09 o
   2   7   9       94.19       92.77      2.94 o
   3   7   9       41.77       43.09      1.56 o
   4   7   9      163.30      168.80      2.70 o
   5   7   9      821.95      842.20      9.79 o
  -9   8   9        5.65        7.30      1.10 o
  -8   8   9      108.49      104.72      2.34 o
  -7   8   9       43.06       38.02      1.53 o
  -6   8   9       34.27       35.36      1.46 o
  -5   8   9       12.34       14.68      1.57 o
  -4   8   9      127.47      131.18      2.67 o
  -3   8   9      113.70      114.65      3.01 o
  -2   8   9      793.91      783.47     13.68 o
  -1   8   9      207.25      199.67      3.21 o
   0   8   9       56.17       59.47      1.88 o
   1   8   9        0.04       -0.22      1.46 o
   2   8   9      257.21      268.03      3.73 o
   3   8   9       42.04       35.00      1.55 o
   4   8   9      108.47      103.32      2.20 o
   5   8   9       24.89       25.47      1.56 o
  -8   9   9      201.15      200.37      2.96 o
  -7   9   9      102.85       95.98      2.27 o
  -6   9   9      262.24      265.92      3.58 o
  -5   9   9     1846.64     1846.27     17.89 o
  -4   9   9     1518.61     1501.25     14.63 o
  -3   9   9      677.77      657.93      7.32 o
  -2   9   9       18.89       18.37      1.29 o
  -1   9   9      106.30      109.14      2.78 o
   0   9   9      504.83      500.83      6.39 o
   1   9   9     1185.51     1189.11     23.04 o
   2   9   9     1398.36     1432.57     23.57 o
   3   9   9       86.81       90.54      3.04 o
   4   9   9       81.47       76.33      2.34 o
   5   9   9      263.89      272.84      8.52 o
  -8  10   9        9.87       12.69      1.25 o
  -7  10   9      247.74      245.66      3.17 o
  -6  10   9      708.30      704.18      6.92 o
  -5  10   9      141.08      146.00      2.49 o
  -4  10   9        4.73        6.76      1.09 o
  -3  10   9      327.11      321.42      3.84 o
  -2  10   9      234.78      229.87      3.65 o
  -1  10   9      244.89      233.86      5.28 o
   0  10   9        3.93        7.84      1.78 o
   1  10   9       31.07       25.13      2.12 o
   2  10   9        0.04        0.58      0.97 o
   3  10   9        0.02       -1.13      1.13 o
   4  10   9       78.17       75.18      5.03 o
  -7  11   9      243.90      244.87      3.29 o
  -6  11   9       55.35       56.85      1.76 o
  -5  11   9      514.27      525.93      5.39 o
  -4  11   9      537.35      538.11      5.44 o
  -3  11   9       36.28       37.14      1.30 o
  -2  11   9       72.52       66.30      1.83 o
  -1  11   9       45.84       45.47      2.22 o
   0  11   9      441.92      453.23      8.57 o
   1  11   9      785.58      776.87     10.15 o
   2  11   9      713.52      740.57     13.17 o
   3  11   9      532.07      533.58      8.62 o
  -7  12   9      122.22      121.55      2.73 o
  -6  12   9      264.72      275.01      3.71 o
  -5  12   9      196.62      205.13      2.80 o
  -4  12   9        0.07       -0.14      0.91 o
  -3  12   9      236.10      233.39      2.87 o
  -2  12   9      549.15      544.61      5.88 o
  -1  12   9        1.51        2.02      1.08 o
   0  12   9      112.88      111.73      2.08 o
   1  12   9       40.08       43.24      1.69 o
   2  12   9      323.38      343.24      5.27 o
   3  12   9        3.16        0.78      2.28 o
  -6  13   9      356.46      362.89      5.07 o
  -5  13   9      175.55      185.80      2.91 o
  -4  13   9       45.15       43.26      1.73 o
  -3  13   9       39.59       41.08      1.86 o
  -2  13   9        1.80        2.80      0.84 o
  -1  13   9       30.53       31.50      1.26 o
   0  13   9      176.23      178.51      3.16 o
   1  13   9      905.84      917.87     11.29 o
   2  13   9      856.92      893.84     11.86 o
  -4  14   9       89.83       88.99      5.35 o
  -3  14   9      586.07      587.81      6.42 o
  -2  14   9       46.44       45.66      1.63 o
  -1  14   9       13.12       10.41      1.01 o
   0  14   9      216.87      219.31      3.33 o
  -9   0  10      448.22      457.18      7.10 o
  -8   0  10      742.47      728.31      8.66 o
  -7   0  10       19.24       19.09      1.56 o
  -6   0  10     1766.33     1786.07     22.27 o
  -5   0  10      967.03      976.43     11.21 o
  -4   0  10       49.19       45.58      2.33 o
  -3   0  10     2052.85     2048.59     41.67 o
  -2   0  10     4867.93     4932.44    170.49 o
  -1   0  10     5766.29     5735.83     69.26 o
   0   0  10     2064.79     2052.37     31.13 o
   1   0  10      186.46      204.24      4.38 o
   2   0  10      541.53      545.94      9.35 o
   3   0  10       80.07       75.95      2.70 o
   4   0  10      140.02      132.80      5.93 o
   5   0  10      560.39      561.79     10.13 o
  -9   1  10        7.62        9.68      1.16 o
  -8   1  10       15.46       14.78      0.96 o
  -7   1  10        9.33        8.18      1.00 o
  -6   1  10       27.88       26.96      1.05 o
  -5   1  10       38.02       36.15      1.21 o
  -4   1  10      417.63      417.50      4.10 o
  -3   1  10      285.30      273.69      3.15 o
  -2   1  10       16.61       13.72      1.07 o
  -1   1  10      117.14      121.36      2.74 o
   0   1  10        1.78        1.29      1.65 o
   1   1  10       45.60       41.22      1.80 o
   2   1  10       22.14       17.77      1.07 o
   3   1  10       27.81       27.59      1.37 o
   4   1  10       26.92       22.16      1.33 o
   5   1  10       31.57       29.51      1.35 o
  -9   2  10      602.96      605.66      6.29 o
  -8   2  10      282.20      272.50      3.14 o
  -7   2  10        3.13        5.39      0.77 o
  -6   2  10      127.12      138.70      2.13 o
  -5   2  10      538.17      561.99      6.11 o
  -4   2  10       11.36        9.66      0.72 o
  -3   2  10      893.17      929.75      8.45 o
  -2   2  10     3676.17     3752.15     35.31 o
  -1   2  10     2052.35     2068.54     19.71 o
   0   2  10     1467.58     1464.46     14.23 o
   1   2  10     1029.49     1008.27     11.31 o
   2   2  10      442.04      473.59      5.91 o
   3   2  10       37.48       37.79      1.34 o
   4   2  10      544.29      568.57      6.31 o
   5   2  10      198.85      194.78      3.01 o
  -9   3  10        3.81        5.42      1.05 o
  -8   3  10        1.71        1.48      0.94 o
  -7   3  10      149.13      147.28      2.09 o
  -6   3  10      169.27      163.98      2.53 o
  -5   3  10      113.80      123.11      2.00 o
  -4   3  10      846.93      855.32      8.15 o
  -3   3  10      578.05      575.85      5.68 o
  -2   3  10      108.21      101.82      1.79 o
  -1   3  10      365.74      369.38      4.72 o
   0   3  10      349.59      330.32      4.32 o
   1   3  10      261.30      237.97      2.89 o
   2   3  10       25.99       25.20      1.21 o
   3   3  10        6.95        5.08      0.82 o
   4   3  10      250.32      263.38      3.51 o
   5   3  10       88.30      103.40      2.35 o
  -9   4  10      702.70      690.42      6.83 o
  -8   4  10      305.33      313.57      5.24 o
  -7   4  10       27.61       22.75      1.24 o
  -6   4  10      451.86      472.81      5.36 o
  -5   4  10      211.26      226.66      2.87 o
  -4   4  10        1.97        1.48      1.27 o
  -3   4  10      429.75      411.51      4.67 o
  -2   4  10      897.97      894.90      8.98 o
  -1   4  10     3978.46     3966.96     36.80 o
   0   4  10     2037.93     2027.15     21.78 o
   1   4  10     1089.19     1062.45     11.88 o
   2   4  10      318.51      307.49      4.25 o
   3   4  10       91.19       83.98      1.76 o
   4   4  10       20.13       15.15      1.10 o
   5   4  10      424.03      428.69      7.56 o
  -9   5  10       31.64       28.79      1.51 o
  -8   5  10      166.95      172.63      2.93 o
  -7   5  10      382.82      378.34      4.66 o
  -6   5  10      776.21      793.42      8.03 o
  -5   5  10       29.80       31.21      1.22 o
  -4   5  10     1710.83     1713.36     19.63 o
  -3   5  10     1670.67     1704.99     15.35 o
  -2   5  10      129.62      126.60      2.58 o
  -1   5  10      957.27      936.58     12.23 o
   0   5  10       77.79       76.76      2.42 o
   1   5  10       39.01       35.71      1.29 o
   2   5  10       66.36       64.02      1.75 o
   3   5  10      120.03      119.00      2.00 o
   4   5  10      294.42      295.02      3.75 o
  -9   6  10      678.49      682.25     16.43 o
  -8   6  10       90.04       85.39      2.12 o
  -7   6  10        1.59        2.52      1.04 o
  -6   6  10       15.70       11.82      1.08 o
  -5   6  10       64.84       64.28      1.77 o
  -4   6  10       32.36       29.87      1.22 o
  -3   6  10      278.97      278.81      8.07 o
  -2   6  10     1692.65     1673.77     19.45 o
  -1   6  10     1729.06     1712.06     18.79 o
   0   6  10     2620.51     2634.47     28.33 o
   1   6  10     2318.54     2322.11     24.89 o
   2   6  10      297.65      303.29      4.19 o
   3   6  10       47.29       52.45      1.73 o
   4   6  10       79.92       80.35      1.72 o
  -8   7  10      124.88      122.88      2.51 o
  -7   7  10      209.48      210.51      3.13 o
  -6   7  10        1.17        1.59      0.96 o
  -5   7  10       65.60       64.15      1.42 o
  -4   7  10      674.84      677.47      7.84 o
  -3   7  10      706.50      692.71      8.37 o
  -2   7  10      152.88      148.67      2.86 o
  -1   7  10        0.90       -0.30      1.01 o
   0   7  10       92.12       88.82      2.24 o
   1   7  10      188.76      189.13      3.84 o
   2   7  10      257.89      252.89      3.69 o
   3   7  10      338.48      316.60      5.03 o
   4   7  10      170.77      181.53      4.26 o
  -8   8  10       95.68       84.96      2.40 o
  -7   8  10       25.12       24.81      1.37 o
  -6   8  10       27.71       22.88      1.26 o
  -5   8  10       80.70       73.40      1.75 o
  -4   8  10        2.36        1.44      0.83 o
  -3   8  10        9.68       11.20      1.31 o
  -2   8  10      177.50      181.83      4.89 o
  -1   8  10     1172.11     1206.98     13.71 o
   0   8  10     3511.42     3590.86     38.29 o
   1   8  10     1610.85     1615.45     22.30 o
   2   8  10       21.87       18.44      1.24 o
   3   8  10        4.26        3.56      1.17 o
  -7   9  10      146.66      150.47      2.74 o
  -6   9  10        0.89        2.13      1.07 o
  -5   9  10       49.45       51.25      1.68 o
  -4   9  10      177.55      179.38      3.02 o
  -3   9  10      162.95      172.34      3.18 o
  -2   9  10      818.65      841.51      9.99 o
  -1   9  10      175.64      173.54      3.66 o
   0   9  10       38.99       42.80      1.93 o
   1   9  10      326.11      318.08      5.30 o
   2   9  10      923.48      960.78     12.47 o
   3   9  10      339.51      350.36      6.28 o
  -7  10  10       18.06       21.19      1.39 o
  -6  10  10       40.79       40.37      1.82 o
  -5  10  10      183.86      179.01      2.85 o
  -4  10  10       58.80       58.16      1.58 o
  -3  10  10        1.93        1.38      1.36 o
  -2  10  10       72.36       70.06      3.10 o
  -1  10  10      940.06      937.05     10.99 o
   0  10  10     1864.50     1860.24     23.47 o
   1  10  10     1216.95     1220.70     19.82 o
   2  10  10       42.90       39.49      1.76 o
  -6  11  10        1.16        2.51      1.11 o
  -5  11  10       13.55       15.60      1.33 o
  -4  11  10       32.24       28.99      1.38 o
  -3  11  10      186.27      192.80      2.79 o
  -2  11  10      835.31      853.11     11.73 o
  -1  11  10      235.85      238.67      4.48 o
   0  11  10       62.47       56.86      2.53 o
   1  11  10      885.76      934.15     15.48 o
  -5  12  10      121.00      125.28      2.70 o
  -4  12  10      188.84      193.13      3.57 o
  -3  12  10      137.46      133.82      2.46 o
  -2  12  10      318.53      341.91      5.78 o
  -1  12  10      721.22      731.19     10.39 o
   0  12  10     1126.07     1164.58     15.47 o
  -2  13  10      733.98      748.87     17.64 o
  -8   1  11      532.53      540.60      5.48 o
  -7   1  11      123.14      115.28      2.62 o
  -6   1  11        2.02        2.28      1.07 o
  -5   1  11       23.90       23.07      1.47 o
  -4   1  11      453.26      456.21      5.84 o
  -3   1  11     1088.85     1114.39     14.12 o
  -2   1  11      907.61      916.02     10.39 o
  -1   1  11        2.77        2.05      0.91 o
   0   1  11       58.84       65.43      1.81 o
   1   1  11      786.03      768.44      9.00 o
   2   1  11      833.62      830.45      9.67 o
   3   1  11      349.91      363.95      5.01 o
  -8   2  11       22.74       26.92      1.42 o
  -7   2  11      307.50      307.45      4.06 o
  -6   2  11       43.43       47.14      2.54 o
  -5   2  11        3.82        3.32      1.10 o
  -4   2  11        2.60        1.03      1.23 o
  -3   2  11       65.45       69.77      1.65 o
  -2   2  11       86.64       86.27      1.67 o
  -1   2  11       17.20       14.10      0.78 o
   0   2  11       15.82       18.59      0.92 o
   1   2  11      137.74      147.89      2.68 o
   2   2  11        0.77        2.09      0.83 o
   3   2  11      242.18      246.07      3.30 o
  -8   3  11      265.55      258.41      4.54 o
  -7   3  11       36.20       29.55      1.23 o
  -6   3  11       24.91       21.17      1.35 o
  -5   3  11        6.76        7.83      1.03 o
  -4   3  11      214.60      224.46      6.60 o
  -3   3  11     1069.57     1078.53     15.63 o
  -2   3  11      955.34      978.31     11.62 o
  -1   3  11      712.60      709.46      8.33 o
   0   3  11      532.14      525.20      6.42 o
   1   3  11      250.16      258.31      3.74 o
   2   3  11      424.07      419.53      4.79 o
   3   3  11      167.43      172.51      2.61 o
  -8   4  11      242.15      241.41      5.26 o
  -7   4  11      541.46      549.11      5.61 o
  -6   4  11        0.18        0.20      0.98 o
  -5   4  11      267.17      276.12      3.62 o
  -4   4  11      239.17      242.62      3.98 o
  -3   4  11        8.79        7.68      1.07 o
  -2   4  11       84.20       83.71      1.89 o
  -1   4  11       28.71       27.04      1.36 o
   0   4  11      329.72      325.78      4.42 o
   1   4  11      345.02      342.05      4.66 o
   2   4  11       44.22       39.85      1.61 o
   3   4  11      664.14      697.87      8.08 o
  -7   5  11       15.29       18.19      1.32 o
  -6   5  11      126.22      122.68      2.22 o
  -5   5  11      423.73      431.11      5.02 o
  -4   5  11       82.92       81.63      2.24 o
  -3   5  11      860.21      870.31     13.28 o
  -2   5  11      286.62      296.10      4.08 o
  -1   5  11      820.71      840.76      9.68 o
   0   5  11      459.27      466.95      7.29 o
   1   5  11      175.72      181.06      2.92 o
   2   5  11       78.90       83.02      2.05 o
   3   5  11        9.31       10.42      1.32 o
  -7   6  11      247.93      249.82      3.61 o
  -6   6  11      264.08      264.84      3.45 o
  -5   6  11      654.07      682.47      7.33 o
  -4   6  11       13.29       14.03      1.08 o
  -3   6  11        6.65        3.04      0.85 o
  -2   6  11        3.84        1.48      1.66 o
  -1   6  11       26.98       26.21      1.79 o
   0   6  11      361.18      372.11      9.22 o
   1   6  11       95.41       93.76      2.57 o
   2   6  11       40.49       44.58      3.69 o
  -7   7  11       78.88       83.84      2.60 o
  -6   7  11        4.09        4.49      1.12 o
  -5   7  11      379.39      383.71      4.12 o
  -4   7  11     1040.11     1031.96     11.63 o
  -3   7  11        4.47        3.30      0.72 o
  -2   7  11      633.63      634.91     11.22 o
  -1   7  11     1350.31     1346.57     20.51 o
   0   7  11      618.81      629.96      9.26 o
   1   7  11       73.91       75.53      1.96 o
   2   7  11      200.63      202.82      9.89 o
  -6   8  11       29.19       29.00      1.44 o
  -5   8  11      131.56      123.34      2.30 o
  -4   8  11      396.15      412.55      5.28 o
  -3   8  11      287.34      280.26      4.35 o
  -2   8  11        1.25       -0.42      1.49 o
  -1   8  11       13.82       13.50      1.70 o
   0   8  11      211.86      224.29      4.42 o
   1   8  11        2.96        2.65      1.06 o
  -5   9  11      612.28      626.35      6.88 o
  -4   9  11       27.06       27.12      1.28 o
  -3   9  11      114.84      113.87      2.94 o
  -2   9  11      528.48      517.03      6.81 o
  -1   9  11     1539.05     1501.16     23.99 o
   0   9  11      456.67      454.11      8.75 o
  -4  10  11       54.12       56.94      2.35 o
  -3  10  11      184.20      187.20      3.52 o
  -2  10  11      104.48      105.03      3.06 o
  -1  10  11       46.87       47.76      2.49 o
  -6   0  12      179.50      178.24      5.78 o
  -5   0  12      489.71      497.62     11.56 o
  -4   0  12     1199.21     1239.30     19.83 o
  -3   0  12        6.41        7.57      2.28 o
  -2   0  12      795.39      783.06     12.99 o
  -1   0  12      164.48      168.44      4.16 o
   0   0  12       69.40       66.42      2.81 o
   1   0  12     1307.54     1360.51     21.57 o
  -6   1  12       12.05        9.78      1.60 o
  -5   1  12       22.59       25.10      2.04 o
  -4   1  12       21.55       24.34      1.45 o
  -3   1  12       34.26       33.03      1.65 o
  -2   1  12       34.36       31.46      1.75 o
  -1   1  12        6.47        6.45      1.09 o
   0   1  12       47.74       40.78      1.65 o
   1   1  12        5.85        5.10      1.19 o
  -6   2  12      841.87      869.06     13.55 o
  -5   2  12     1289.30     1325.50     16.93 o
  -4   2  12      462.47      489.61      6.33 o
  -3   2  12        2.23        0.65      1.09 o
  -2   2  12      329.37      341.09      4.67 o
  -1   2  12      706.62      701.88      8.37 o
   0   2  12       11.01       10.53      1.20 o
   1   2  12      622.39      625.86     15.87 o
  -6   3  12        2.38        3.61      1.60 o
  -5   3  12        4.69        4.57      1.21 o
  -4   3  12        0.11        0.23      1.08 o
  -3   3  12      296.33      301.25      4.25 o
  -2   3  12       14.42       14.23      1.20 o
  -1   3  12       23.70       23.57      1.26 o
   0   3  12      517.84      534.61      7.93 o
   1   3  12       26.36       20.88      1.36 o
  -6   4  12      890.06      940.83     28.59 o
  -5   4  12      597.72      613.24     14.85 o
  -4   4  12      395.62      396.21      8.14 o
  -3   4  12        2.13        3.31      1.08 o
  -2   4  12      214.51      219.42      3.40 o
  -1   4  12       89.46       89.19      2.24 o
   0   4  12       26.81       27.69      1.55 o
  -5   5  12       44.14       46.12      2.10 o
  -4   5  12      122.86      126.39      2.59 o
  -3   5  12      166.70      180.27      3.37 o
  -2   5  12      170.99      167.54      4.87 o
  -1   5  12      141.18      144.86      2.89 o
   0   5  12      239.79      232.22      4.31 o
  -5   6  12      663.50      700.50     15.21 o
  -4   6  12       88.85       87.15      2.44 o
  -3   6  12       99.22       99.27      2.70 o
  -2   6  12        7.07        8.23      1.03 o
  -1   6  12        6.20        6.28      1.02 o
  -3   7  12      409.62      426.22      6.26 o
  -2   7  12      108.68      101.59      4.56 o
 
